# Supplementary material for: Endocardial Endothelial Dysfunction Progressively Disrupts Initially Anti then Pro-Thrombotic Pathways in Heart Failure Mice
Source: PLoS One. 2015 Nov 13;10(11):e0142940. doi: 10.1371/journal.pone.0142940 (PMC4643996; doi:10.1371/journal.pone.0142940)
Supplement: S1 Data — (XLSX) [file pone.0142940.s001.xlsx]

## Sheet: FAC
WT	Early	Acute	Chronic
58.34	38.21	28.66	30.13
40.72	24.38	26.83	56.06
58.41	44.39	24.42	35.94
38.72	17.57	12.63	40.75
49.96	40.11	20.14	57.46
51.95	38.42	7.09	43.3
53.28	35.11	24.511	34.77
	22.12		12.75
			18.31

## Sheet: FS
WT	Early	Acute	Chronic
24.68	29.78	16.31	19.42
32.59	25.11		31.94
33.77	28.02	13.31	23.84
31.39	18.62	15.9	14.82
33.48	26.11	13.25	35.29
38.36	30.95	9.78	32.56
34.26	17.39	17.877	25.73
	15.71		9.83
			24.56

## Sheet: EF
WT	Early	Acute	Chronic
	56.96	33.97	39.71
61.49	49.97		60.58
63.58	54.42	28.4	46.91
59.36	38.7	33.17	31.63
62.35	51.67	28.05	64.39
69.18	60.42	21.26	60.22
64.55	36.42	36.489	50.26
	33.18		21.55
			48.86

## Sheet: SV
WT	Early	Acute	Chronic
0.03	0.08	0.15	0.07
0.04	0.08	0.07	0.04
0.12	0.11	0.16
0.08	0.05	0.07	0.11
0.11	0.04	0.05	0.05
0.1	0.04	0.06	0.05
	0.03		0.09
	0.07

## Sheet: SV normwt
WT	Early	Acute	Chronic
0.001	0.0016	0.0025	0.0011
0.0016	0.0021	0.0013	0.0007
0.0026	0.0027	0.0029
0.002	0.0014	0.001	0.0019
0.0025	0.0011	0.0008	0.0014
0.0025	0.0011	0.0008	0.0015
	0.0012		0.0018
	0.002

## Sheet: CO
WT	Early	Acute	Chronic
16.99	33.59	35.81	26.21
16.96	33.91	26.48	19
50.1	42.47	68.04	42.16
41.49	22.71	29.38	39.37
50.69	16.76	19.64	21.7
52.35	22.17	18.21	23.2
	17.29		36.53
	36.44

## Sheet: CO normwt
WT	Early	Acute	Chronic
0.53	0.67	0.6	0.42
0.63	0.86	0.51	0.33
1.12	1.06		0.65
1.01	0.63	0.43	0.69
1.15	0.41	0.35	0.62
1.27	0.55	0.28	0.69
	0.59		0.73
	1.01

## Sheet: LVID d
WT	Early	Acute	Chronic
4.96	4.58	5.32	5.11
4.044	4.24		4.03
3.59	4.44	5.019	5.72
4.54	4.44	5.36	4.4
4.5	4.135	5.6	5.046
4.02		5.34	5.674
3.31	4.49	6.041	5.24
	4.66		4.76
			4.42

## Sheet: LVID s
WT	Early	Acute	Chronic
3.74	3.22	4.45	4.12
2.726	3.18
2.38	3.19	4.351	4.36
3.12	3.61	4.51	3.75
2.99	3.056	4.86	3.265
2.48		4.82	3.826
2.17	3.71	4.961	3.89
	3.92		4.29
			4.18
