# Supplementary material for: Endocardial Endothelial Dysfunction Progressively Disrupts Initially Anti then Pro-Thrombotic Pathways in Heart Failure Mice
Source: PLoS One. 2015 Nov 13;10(11):e0142940. doi: 10.1371/journal.pone.0142940 (PMC4643996; doi:10.1371/journal.pone.0142940)
Supplement: S2 Data — (XLSX) [file pone.0142940.s002.xlsx]

## Sheet: TPA vmax calc
Conc. (nM)	2013-12-31	2014-02-24	2014-02-26	2014-03-05	2014-03-06	2014-03-07	2014-03-12	2014-03-14	2014-03-17	2014-03-19	2014-03-25
0	0.38	1.26	0.16	0.26	0.16	-0.1	0.1	1.08	-0.3	-1.8	0.5
0.039	0.62	0.64	0.4	0.52	0.38	5.72	0.44	0.6	0.8	0.62	0.7
0.078	0.9	0.54	0.68	0.98	0.78	0.8	0.64	1.02	1.06	0.76	7.1
0.156	1.56	1.16	1.44	1.96	1.36	1.63	1.3	1.9	1.88	1.08	1.9
0.313	3.2	2.62	2.76	3.9	3.3	3.44	2.36	3.02	4.6	2.48	3.6
0.625	6.18	4.98	3.52	7.74	7	7.1	5.54	5.98	6.28	6.08	6.5
1.25	12.5	10.7	12.8	16.1	12.9	14.7	11.6	11.8	12.7	10.3	13.3
2.5	25.1	23.1	26.9	32.6	28.1	29.4	25	24.2	26.5	21.5	28
5	55.3	47	55.1	63.9	57.1	56.2	48	48.4	52.7	44.3	56.8
Date	Sample	Vmax		ng/ml Throm	fmols/ml	pmol/ml	pmol/ml/cm2	pM/cm2	nM/cm2 for 384 well plate	(EX-H) - (MM-H)
2013-12-31	Resistant Creb 990 +H	0.72		0.0944745	1.60126	0.00160126	0.028594	28.594	0.028594
46 wk M	Resistant Creb 990 -H	5.5		0.533208	9.03742	0.00903742	0.161383	161.383	0.161383	-0.112231
	MM Con +H	0		0.0283892	0.481172	0.000481172	0.00859236	8.59236	0.00859236
	MM Con -H	9.54		0.90402	15.3224	0.0153224	0.273614	273.614	0.273614
	WT 3 +H	2.76		0.281716	4.77485	0.00477485	0.0852652	85.2652	0.0852652
	WT 3 -H	17.8		1.66217	28.1723	0.0281723	0.503077	503.077	0.503077	0.321137
	WT Mm Con +H	0		0.0283892	0.481172	0.000481172	0.00859236	8.59236	0.00859236
	WT MM Con -H	6.24		0.601129	10.1886	0.0101886	0.18194	181.94	0.18194
					0	0	0	0	0
2014-02-24	Sev Creb 55 +H	0.62		0.124459	2.10948	0.00210948	0.0376692	37.6692	0.0376692
39 wk M	Sev Creb 55 -H	81.5		8.66025	146.784	0.146784	2.62114	2621.14	2.62114	-0.549403
	LM WT 56 +H	1.1		0.175117	2.96808	0.00296808	0.0530014	53.0014	0.0530014
	LM WT 56 -H	133		14.0954	238.905	0.238905	4.26615	4266.15	4.26615	1.09561
	MM Con +H	-0.2		0.0379192	0.642699	0.000642699	0.0114768	11.4768	0.0114768
	MM Con -H	98.7		10.4755	177.55	0.17755	3.17054	3170.54	3.17054
					0	0	0	0	0
2014-02-26	Res Creb 60 -H	42.4		3.89198	65.9658	0.0659658	1.17796	1177.96	1.17796	0.0901109
39 wk M	LM WT -H	97.1		8.82702	149.611	0.149611	2.67162	2671.62	2.67162	1.58377
	MM Con -H	39.1		3.59425	60.9195	0.0609195	1.08785	1087.85	1.08785
39 wk M	Res Creb 59 -H	39.3		3.6123	61.2254	0.0612254	1.09331	1093.31	1.09331	-1.50185
	LM WT -H	119		10.8028	183.099	0.183099	3.26963	3269.63	3.26963	0.674467
	MM Con -H	94.3		8.5744	145.329	0.145329	2.59516	2595.16	2.59516
					0	0	0	0	0
2014-03-05	Sev CREb 34 +H	1.5		0.114635	1.94296	0.00194296	0.0346957	34.6957	0.0346957
45 wk M	Sev Creb 34 -H	115		8.96868	152.012	0.152012	2.71449	2714.49	2.71449	0.368324
	LM WT 30 +H	1.6		0.122435	2.07518	0.00207518	0.0370567	37.0567	0.0370567
	LM WT 30 -H	136		10.6069	179.778	0.179778	3.21031	3210.31	3.21031	0.864146
	MM Con +H	0.2		0.0132226	0.224111	0.000224111	0.00400199	4.00199	0.00400199
	MM Con -H	99.4		7.75174	131.385	0.131385	2.34617	2346.17	2.34617
18wk F	Sev Creb 131 +H	0.86		0.0647086	1.09676	0.00109676	0.0195849	19.5849	0.0195849
	Sev Creb 131 -H	126		9.82678	166.556	0.166556	2.97421	2974.21	2.97421	1.61496
	LM WT 130 +H	1.52		0.116195	1.9694	0.0019694	0.0351679	35.1679	0.0351679
	LM WT 130 -H	137		10.6849	181.1	0.1811	3.23392	3233.92	3.23392	1.87468
	MM Con +H	-0.3		-0.025782	-0.436984	-0.000436984	-0.00780328	-7.80328	-0.00780328
	MM Con -H	57.6		4.49095	76.1178	0.0761178	1.35925	1359.25	1.35925
					0	0	0	0	0
2014-03-06	Mild Creb 155 -H	135		11.853	200.899	0.200899	3.58748	3587.48	3.58748	1.37092
14 wk F	Mild Creb 155 -H	137		12.0283	203.869	0.203869	3.64052	3640.52	3.64052	1.42396
	LM WT 156 -H	108		9.48752	160.805	0.160805	2.87153	2871.53	2.87153	0.654966
	LM Wt 156-H	111		9.75036	165.26	0.16526	2.95108	2951.08	2.95108	0.734517
	MM Con +H	-2.2		-0.167286	-2.83535	-0.00283535	-0.0506313	-50.6313	-0.0506313
	MM Con -H	83.3		7.32351	124.127	0.124127	2.21656	2216.56	2.21656
					0	0	0	0	0
2014-03-07	Sev Creb 21 +H	1.38		0.133634	2.26498	0.00226498	0.040446	40.446	0.040446
45 wk M	Sev Creb 21 -H	120		10.6106	179.84	0.17984	3.21143	3211.43	3.21143	-0.481182
	LM WT 23 +H	1.68		0.160131	2.71408	0.00271408	0.0484657	48.4657	0.0484657
	LM WT 23 -H	140		12.3771	209.781	0.209781	3.74608	3746.08	3.74608	0.0534647
	MM Con +H	-0.9		-0.0677442	-1.14821	-0.00114821	-0.0205037	-20.5037	-0.0205037
	MM Con -H	138		12.2004	206.787	0.206787	3.69262	3692.62	3.69262
15 wk F	Sev Creb 160 -H	133		18.6038	315.318	0.315318	5.63068	5630.68	5.63068	2.65529
	Sev Creb 160 -H	149		20.9472	355.037	0.355037	6.33994	6339.94	6.33994	3.36455
	LM WT 161 -H	135		18.8967	320.283	0.320283	5.71934	5719.34	5.71934	2.74395
	LM WT 161 -H	134		18.7502	317.801	0.317801	5.67501	5675.01	5.67501	2.69962
	MM Con +H	0.16		-0.852264	-14.4451	-0.0144451	-0.257949	-257.949	-0.257949
	MM Con -H	73.1		9.83069	166.622	0.166622	2.97539	2975.39	2.97539
					0	0	0	0	0
2014-03-12	Mild Creb 173 -H	107		11.0517	187.317	0.187317	3.34494	3344.94	3.34494	-0.187251
17 wk M	Mild Creb 173 -H	75.5		7.80362	132.265	0.132265	2.36187	2361.87	2.36187	-1.17032
	LM WT 175 -H	119		12.289	208.289	0.208289	3.71944	3719.44	3.71944	0.187251
	LM WT 175 -H	111		11.4641	194.307	0.194307	3.46977	3469.77	3.46977	-0.0624171
	MM Con +H	0.18		0.0371516	0.629688	0.000629688	0.0112444	11.2444	0.0112444
	MM Con -H	113		11.6704	197.803	0.197803	3.53219	3532.19	3.53219
					0	0	0	0	0
2014-03-14	Mild Creb 163 -H	76.3		7.90704	134.018	0.134018	2.39317	2393.17	2.39317	1.09636
16 wk M	Mild Creb 163 -H	117		12.1314	205.617	0.205617	3.67173	3671.73	3.67173	2.37491
	LM WT 159 -H	140		14.5186	246.078	0.246078	4.39426	4394.26	4.39426	3.09744
	LM WT 159 -H	166		17.2172	291.818	0.291818	5.21103	5211.03	5.21103	3.91421
	MM Con +H	1.76		0.170344	2.88719	0.00288719	0.051557	51.557	0.051557
	MM Con -H	41.4		4.28468	72.6217	0.0726217	1.29682	1296.82	1.29682
					0	0	0	0	0
2014-03-17	Sev Creb 71 -H	135		12.8874	218.431	0.218431	3.90055	3900.55	3.90055	3.74999
32 wk F	Sev Creb 71 -H	139		13.2701	224.917	0.224917	4.01638	4016.38	4.01638	3.86582
	LM WT 79 -H	121		11.548	195.728	0.195728	3.49514	3495.14	3.49514	3.34459
	LM WT 79 -H	155		14.8009	250.863	0.250863	4.4797	4479.7	4.4797	4.32914
	MM Con +H	4.26		0.378798	6.42031	0.00642031	0.114648	114.648	0.114648
	MM Con -H	5.5		0.497436	8.43112	0.00843112	0.150556	150.556	0.150556
20 wk F	Sev Creb 129 -H	132		12.6004	213.566	0.213566	3.81368	3813.68	3.81368	3.622
	Sev Creb 129 -H	152		14.5139	245.998	0.245998	4.39282	4392.82	4.39282	4.20115
	LM Wt 128 -H	148		14.1312	239.512	0.239512	4.27699	4276.99	4.27699	4.08532
	LM Wt 128 -H	149		14.2269	241.133	0.241133	4.30595	4305.95	4.30595	4.11428
	MM Con +H	0.98		0.0649828	1.1014	0.0011014	0.0196679	19.6679	0.0196679
	Mm Con -H	6.92		0.633295	10.7338	0.0107338	0.191675	191.675	0.191675
					0	0	0	0	0
2014-03-19	Sev Creb 142 -H	131		14.8725	252.076	0.252076	4.50135	4501.35	4.50135	4.31302
20 wk F	Sev Creb 142 -H	138		15.6667	265.537	0.265537	4.74173	4741.73	4.74173	4.5534
	MM Con +H	0.086		0.0193331	0.32768	0.00032768	0.00585142	5.85142	0.00585142
	MM Con -H	5.4		0.622244	10.5465	0.0105465	0.188331	188.331	0.188331
					0	0	0	0	0
2014-03-25	Resistant Creb 72 -H	150		13.2083	223.869	0.223869	3.99766	3997.66	3.99766	3.81088
33wk F	Resistant Creb 72 -H	146		12.8568	217.912	0.217912	3.89128	3891.28	3.89128	3.70451
	MM Con +H	No Fit		#VALUE!	#VALUE!	#VALUE!	#VALUE!	#VALUE!	#VALUE!
	MM Con -H	6.7		0.617099	10.4593	0.0104593	0.186773	186.773	0.186773

## Sheet: vmax calc B4 convert
Conc. (nM)	2013-12-31	2014-02-24	2014-02-26	2014-03-05	2014-03-06	2014-03-07	2014-03-12	2014-03-14	2014-03-17	2014-03-19	2014-03-28
0	0.38	1.26	0.16	0.26	0.16	-0.1	0.1	1.08	-0.3	-1.8	0.5
0.039	0.62	0.64	0.4	0.52	0.38	5.72	0.44	0.6	0.8	0.62	0.7
0.078	0.9	0.54	0.68	0.98	0.78	0.8	0.64	1.02	1.06	0.76	7.1
0.156	1.56	1.16	1.44	1.96	1.36	1.63	1.3	1.9	1.88	1.08	1.9
0.313	3.2	2.62	2.76	3.9	3.3	3.44	2.36	3.02	4.6	2.48	3.6
0.625	6.18	4.98	3.52	7.74	7	7.1	5.54	5.98	6.28	6.08	6.5
1.25	12.5	10.7	12.8	16.1	12.9	14.7	11.6	11.8	12.7	10.3	13.3
2.5	25.1	23.1	26.9	32.6	28.1	29.4	25	24.2	26.5	21.5	28
5	55.3	47	55.1	63.9	57.1	56.2	48	48.4	52.7	44.3	56.8
25				117	158	173	139	166	166	125	159
Date	Sample	Vmax	(EX-H) - (MM-H)	ng/ml Throm	fmols/ml	pmol/ml	pmol/ml/cm2	pM/cm2	nM/cm2 for 384 well plate
2013-12-31	Resistant Creb 990 +H	0.72
46 wk M	Resistant Creb 990 -H	5.5	-4.04	-0.342423	-5.80378	-0.00580378	-0.103639	-103.639	-0.103639
	MM Con +H	0
	MM Con -H	9.54
	WT 3 +H	2.76
	WT 3 -H	17.8	11.56
	WT Mm Con +H	0
	WT MM Con -H	6.24
2014-02-24	Sev Creb 55 +H	0.62
39 wk M	Sev Creb 55 -H	81.5	-17.2	-1.7562	-29.7661	-0.0297661	-0.531538	-531.538	-0.531538
	LM WT 56 +H	1.1
	LM WT 56 -H	133	34.3	3.67893	62.3547	0.0623547	1.11348	1113.48	1.11348
	MM Con +H	-0.2
	MM Con -H	98.7
2014-02-26	Res Creb 60 -H	42.4	3.3	0.364372	6.1758	0.0061758	0.110282	110.282	0.110282
39 wk M	LM WT -H	97.1	58	5.29941	89.8206	0.0898206	1.60394	1603.94	1.60394
	MM Con -H	39.1
39 wk M	Res Creb 59 -H	39.3	-55	-4.89546	-82.9739	-0.0829739	-1.48168	-1481.68	-1.48168
	LM WT -H	119	24.7	2.29508	38.8997	0.0388997	0.694638	694.638	0.694638
	MM Con -H	94.3
2014-03-05	Sev CREb 34 +H	1.5
45 wk M	Sev Creb 34 -H	115	15.6	1.21456	20.5858	0.0205858	0.367604	367.604	0.367604
	LM WT 30 +H	1.6
	LM WT 30 -H	136	36.6	2.85276	48.3518	0.0483518	0.863425	863.425	0.863425
	MM Con +H	0.2
	MM Con -H	99.4
18wk F	Sev Creb 131 +H	0.86
	Sev Creb 131 -H	126	68.4	5.33345	90.3975	0.0903975	1.61424	1614.24	1.61424
	LM WT 130 +H	1.52
	LM WT 130 -H	137	79.4	6.19155	104.942	0.104942	1.87396	1873.96	1.87396
	MM Con +H	-0.3
	MM Con -H	57.6
2014-03-06	Mild Creb 155 -H	135	51.7	4.55499	77.2031	0.0772031	1.37863	1378.63	1.37863
14 wk F	Mild Creb 155 -H	137	53.7	4.73021	80.173	0.080173	1.43166	1431.66	1.43166
	LM WT 156 -H	108	24.7	2.18947	37.1096	0.0371096	0.662672	662.672	0.662672
	LM Wt 156-H	111	27.7	2.4523	41.5645	0.0415645	0.742223	742.223	0.742223
	MM Con +H	-2.2
	MM Con -H	83.3
2014-03-07	Sev Creb 21 +H	1.38
45 wk M	Sev Creb 21 -H	120	-18	-1.57808	-26.7471	-0.0267471	-0.477627	-477.627	-0.477627
	LM WT 23 +H	1.68
	LM WT 23 -H	140	2	0.188394	3.19312	0.00319312	0.0570201	57.0201	0.0570201
	MM Con +H	-0.9
	MM Con -H	138
15 wk F	Sev Creb 160 -H	133	59.9	7.89739	133.854	0.133854	2.39025	2390.25	2.39025
	Sev Creb 160 -H	149	75.9	10.2408	173.573	0.173573	3.09951	3099.51	3.09951
	LM WT 161 -H	135	61.9	8.19031	138.819	0.138819	2.47891	2478.91	2.47891
	LM WT 161 -H	134	60.9	8.04385	136.336	0.136336	2.43458	2434.58	2.43458
	MM Con +H	0.16
	MM Con -H	73.1
2014-03-12	Mild Creb 173 -H	107	-6	-0.600087	-10.171	-0.010171	-0.181624	-181.624	-0.181624
17 wk M	Mild Creb 173 -H	75.5	-37.5	-3.84815	-65.2228	-0.0652228	-1.16469	-1164.69	-1.16469
	LM WT 175 -H	119	6	0.637269	10.8012	0.0108012	0.192878	192.878	0.192878
	LM WT 175 -H	111	-2	-0.187635	-3.18025	-0.00318025	-0.0567902	-56.7902	-0.0567902
	MM Con +H	0.18
	MM Con -H	113
2014-03-14	Mild Creb 163 -H	76.3	34.9	3.61003	61.187	0.061187	1.09262	1092.62	1.09262
16 wk M	Mild Creb 163 -H	117	75.6	7.83439	132.786	0.132786	2.37118	2371.18	2.37118
	LM WT 159 -H	140	98.6	10.2216	173.248	0.173248	3.09371	3093.71	3.09371
	LM WT 159 -H	166	124.6	12.9202	218.987	0.218987	3.91048	3910.48	3.91048
	MM Con +H	1.76
	MM Con -H	41.4
2014-03-17	Sev Creb 71 -H	135	129.5	12.3612	209.512	0.209512	3.74128	3741.28	3.74128
32 wk F	Sev Creb 71 -H	139	133.5	12.7439	215.998	0.215998	3.85711	3857.11	3.85711
	LM WT 79 -H	121	115.5	11.0217	186.809	0.186809	3.33588	3335.88	3.33588
	LM WT 79 -H	155	149.5	14.2747	241.944	0.241944	4.32043	4320.43	4.32043
	MM Con +H	4.26
	MM Con -H	5.5
20 wk F	Sev Creb 129 -H	132	125.08	11.9383	202.344	0.202344	3.61329	3613.29	3.61329
	Sev Creb 129 -H	152	145.08	13.8518	234.777	0.234777	4.19244	4192.44	4.19244
	LM Wt 128 -H	148	141.08	13.4691	228.29	0.22829	4.07661	4076.61	4.07661
	LM Wt 128 -H	149	142.08	13.5648	229.912	0.229912	4.10557	4105.57	4.10557
	MM Con +H	0.98
	Mm Con -H	6.92
2014-03-19	Sev Creb 142 -H	131	125.6	14.2598	241.691	0.241691	4.31592	4315.92	4.31592
20 wk F	Sev Creb 142 -H	138	132.6	15.054	255.152	0.255152	4.55629	4556.29	4.55629
	MM Con +H	0.086
	MM Con -H	5.4
2014-03-25	Resistant Creb 72 -H	150	143.3	12.6196	213.891	0.213891	3.81948	3819.48	3.81948
33wk F	Resistant Creb 72 -H	146	139.3	12.2681	207.934	0.207934	3.7131	3713.1	3.7131
	MM Con +H	No Fit
	MM Con -H	6.7

## Sheet: 8min OD calc
Conc. (nM)	2013-12-31	2014-02-24	2014-02-26	2014-03-05	2014-03-06	2014-03-07	2014-03-12	2014-03-14	2014-03-17	2014-03-19	2014-03-28
0	0.12	0.1	0.11	0.1	0.1	0.11	0.11	0.11	0.11	0.11	0.11
0.039	0.17	0.1	0.11	0.11	0.11	0.15	0.11	0.11	0.12	0.11	0.11
0.078	0.12	0.1	0.11	0.11	0.11	0.13	0.11	0.11	0.12	0.11	0.11
0.156	0.13	0.11	0.11	0.12	0.11	0.15	0.12	0.12	0.12	0.12	0.12
0.313	0.15	0.13	0.12	0.13	0.13	0.15	0.13	0.13	0.14	0.12	0.13
0.625	0.18	0.14	0.13	0.17	0.16	0.18	0.16	0.16	0.17	0.15	0.165
1.25	0.24	0.19	0.21	0.24	0.21	0.25	0.21	0.2	0.22	0.2	0.21
2.5	0.33	0.31	0.33	0.38	0.36	0.37	0.34	0.3	0.34	0.3	0.34
5	0.5	0.45	0.51	0.55	0.5	0.53	0.48	0.46	0.49	0.44	0.5
Date	Sample Name	OD Reading @ 8min	Thrombin Conc.(nM)	Amt of lla (nM/cm2)	(Exp-H) - (MM-H)
2013-12-31	Resistant Creb 990 +H	0.337	2.74021	48.9323
46 wk M	Resistant Creb 990 -H	0.407	3.65405	65.2508	-78.0959
	MM Con +H	0.445	4.15013	74.1095
	MM Con -H	0.742	8.02742	143.347
	WT 3 +H	-0.068	-2.547	-45.4821
	WT 3 -H	0.025	-1.3329	-23.8018	6.99366
	WT Mm Con +H	-0.043	-2.22063	-39.654
	WT MM Con -H	-0.005	-1.72454	-30.7954
2014-02-24	Sev Creb 55 +H	0.319	3.01105	53.7687
39 wk M	Sev Creb 55 -H	0.903	11.0773	197.81	103.591
	LM WT 56 +H	0.615	7.09945	126.776
	LM WT 56 -H	1.21	15.3177	273.53	179.311
	MM Con +H	0.001	-1.38122	-24.6646
	MM Con -H	0.483	5.27624	94.2186
2014-02-26	Res Creb 60 -H	0.694	7.04118	125.735	83.8235
39 wk M	LM WT -H	0.873	9.14706	163.34	121.429
	MM Con -H	0.295	2.34706	41.9118
39 wk M	Res Creb 59 -H	0.701	7.12353	127.206	50.8403
	LM WT -H	0.94	9.93529	177.416	101.05
	MM Con -H	0.459	4.27647	76.3655
2014-03-05	Sev CREb 34 +H	0.349	2.58595	46.1776
45 wk M	Sev Creb 34 -H	0.875	8.27243	147.722	70.4633
	LM WT 30 +H	0.631	5.63459	100.618
	LM WT 30 -H	0.962	9.21297	164.517	87.2587
	MM Con +H	0.004	-1.14378	-20.4247
	MM Con -H	0.51	4.32649	77.2587
18wk F	Sev Creb 131 +H	0.169	0.64	11.4286
	Sev Creb 131 -H	0.732	6.72649	120.116	59.6525
	LM WT 130 +H	0.478	3.98054	71.0811
	LM WT 130 -H	1.1	10.7049	191.158	130.695
	MM Con +H	0.008	-1.10054	-19.6525
	MM Con -H	0.423	3.38595	60.4633
2014-03-06	Mild Creb 155 -H	0.69	5.83531	104.202	40.5044
14 wk F	Mild Creb 155 -H	0.69	5.83531	104.202	40.5044
	LM WT 156 -H	0.9	7.90631	141.184	77.4866
	LM Wt 156-H	0.94	8.30079	148.228	84.5309
	MM Con +H	0.002	-0.949704	-16.959
	MM Con -H	0.46	3.56706	63.6975
2014-03-07	Sev Creb 21 +H	0.56	5.16646	92.2583
45 wk M	Sev Creb 21 -H	0.823	8.36209	149.323	68.5645
	LM WT 23 +H	0.71	6.98906	124.805
	LM WT 23 -H	1.1	11.7278	209.425	128.667
	MM Con +H	0.01	-1.5164	-27.0786
	MM Con -H	0.507	4.52248	80.7585
15 wk F	Sev Creb 160 -H	0.717	7.07412	126.324	50.3385
	Sev Creb 160 -H	0.757	7.56015	135.003	59.0175
	LM WT 161 -H	0.704	6.91616	123.503	47.5178
	LM WT 161 -H	0.745	7.41434	132.399	56.4138
	MM Con +H	0.007	-1.55286	-27.7296
	MM Con -H	0.485	4.25516	75.9851
2014-03-12	Mild Creb 173 -H	0.82	9.19091	164.123	76.5306
17 wk M	Mild Creb 173 -H	0.97	11.139	198.91	111.317
	LM WT 175 -H	0.99	11.3987	203.548	115.955
	LM WT 175 -H	1.04	12.0481	215.144	127.551
	MM Con +H	0	-1.45844	-26.0436
	MM Con -H	0.49	4.90519	87.5928
2014-03-14	Mild Creb 163 -H	0.958	11.9184	212.829	148.935
16 wk M	Mild Creb 163 -H	0.972	12.1153	216.345	152.451
	LM WT 159 -H	0.955	11.8762	212.076	148.182
	LM WT 159 -H	0.953	11.8481	211.573	147.679
	MM Con +H	0.04	-0.992968	-17.7316
	MM Con -H	0.365	3.57806	63.8939
2014-03-17	Sev Creb 71 -H	0.797	8.82507	157.59	164.817
32 wk F	Sev Creb 71 -H	0.833	9.29504	165.983	173.21
	LM WT 79 -H	1.12	13.0418	232.889	240.116
	LM WT 79 -H	0.956	10.9008	194.657	201.884
	MM Con +H	0.04	-1.05744	-18.8829
	MM Con -H	0.09	-0.4047	-7.22678
20 wk F	Sev Creb 129 -H	0.747	8.17232	145.934	155.492
	Sev Creb 129 -H	0.754	8.26371	147.566	157.124
	LM Wt 128 -H	0.807	8.95561	159.922	169.48
	LM Wt 128 -H	1.04	11.9974	214.239	223.797
	MM Con +H	0.03	-1.18799	-21.2141
	Mm Con -H	0.08	-0.535248	-9.558
2014-03-19	Sev Creb 142 -H	0.541	6.31871	112.834	120.353
20 wk F	Sev Creb 142 -H	0.595	7.10819	126.932	134.451
	MM Con +H	0.006	-1.50292	-26.8379
	MM Con -H	0.08	-0.421053	-7.5188
2014-03-25	Resistant Creb 72 -H	0.551	5.46708	97.6264	117.791
33wk F	Resistant Creb 72 -H	0.64	6.57267	117.369	137.533
	MM Con +H	-0.02	-1.62609	-29.0373
	MM Con -H	0.02	-1.12919	-20.1642

## Sheet: 8 min OD calc B4 convert
Conc. (nM)	2013-12-31	2014-02-24	2014-02-26	2014-03-05	2014-03-06	2014-03-07	2014-03-12	2014-03-14	2014-03-17	2014-03-19	2014-03-28
0	0.12	0.1	0.11	0.1	0.1	0.11	0.11	0.11	0.11	0.11	0.11
0.039	0.17	0.1	0.11	0.11	0.11	0.15	0.11	0.11	0.12	0.11	0.11
0.078	0.12	0.1	0.11	0.11	0.11	0.13	0.11	0.11	0.12	0.11	0.11
0.156	0.13	0.11	0.11	0.12	0.11	0.15	0.12	0.12	0.12	0.12	0.12
0.313	0.15	0.13	0.12	0.13	0.13	0.15	0.13	0.13	0.14	0.12	0.13
0.625	0.18	0.14	0.13	0.17	0.16	0.18	0.16	0.16	0.17	0.15	0.165
1.25	0.24	0.19	0.21	0.24	0.21	0.25	0.21	0.2	0.22	0.2	0.21
2.5	0.33	0.31	0.33	0.38	0.36	0.37	0.34	0.3	0.34	0.3	0.34
5	0.5	0.45	0.51	0.55	0.5	0.53	0.48	0.46	0.49	0.44	0.5
25				0.62	0.6	0.64	0.61	0.57	0.59	0.57	0.6
Date	Sample Name	OD Reading @ 8min	(Exp-H) - (MM-H)	Thrombin Conc.(nM)	Amt of lla (nM/cm2)
2013-12-31	Resistant Creb 990 +H	0.337
46 wk M	Resistant Creb 990 -H	0.407	-0.335	-6.03264	-107.726
	MM Con +H	0.445
	MM Con -H	0.742
	WT 3 +H	-0.068
	WT 3 -H	0.025	0.03	-1.26762	-22.6361
	WT Mm Con +H	-0.043
	WT MM Con -H	-0.005
2014-02-24	Sev Creb 55 +H	0.319
39 wk M	Sev Creb 55 -H	0.903	0.42	4.40608	78.68
	LM WT 56 +H	0.615
	LM WT 56 -H	1.21	0.727	8.64641	154.4
	MM Con +H	0.001
	MM Con -H	0.483
2014-02-26	Res Creb 60 -H	0.694	0.399	3.57059	63.7605
39 wk M	LM WT -H	0.873	0.578	5.67647	101.366
	MM Con -H	0.295
39 wk M	Res Creb 59 -H	0.701	0.242	1.72353	30.7773
	LM WT -H	0.94	0.481	4.53529	80.9874
	MM Con -H	0.459
2014-03-05	Sev CREb 34 +H	0.349
45 wk M	Sev Creb 34 -H	0.875	0.365	2.75892	49.2664
	LM WT 30 +H	0.631
	LM WT 30 -H	0.962	0.452	3.69946	66.0618
	MM Con +H	0.004
	MM Con -H	0.51
18wk F	Sev Creb 131 +H	0.169
	Sev Creb 131 -H	0.732	0.309	2.15351	38.4556
	LM WT 130 +H	0.478
	LM WT 130 -H	1.1	0.677	6.13189	109.498
	MM Con +H	0.008
	MM Con -H	0.423
2014-03-06	Mild Creb 155 -H	0.69	0.23	1.29882	23.1932
14 wk F	Mild Creb 155 -H	0.69	0.23	1.29882	23.1932
	LM WT 156 -H	0.9	0.44	3.36982	60.1754
	LM Wt 156-H	0.94	0.48	3.7643	67.2196
	MM Con +H	0.002
	MM Con -H	0.46
2014-03-07	Sev Creb 21 +H	0.56
45 wk M	Sev Creb 21 -H	0.823	0.316	2.2017	39.3161
	LM WT 23 +H	0.71
	LM WT 23 -H	1.1	0.593	5.56744	99.4185
	MM Con +H	0.01
	MM Con -H	0.507
15 wk F	Sev Creb 160 -H	0.717	0.232	1.18104	21.0901
	Sev Creb 160 -H	0.757	0.272	1.66707	29.7691
	LM WT 161 -H	0.704	0.219	1.02309	18.2694
	LM WT 161 -H	0.745	0.26	1.52126	27.1654
	MM Con +H	0.007
	MM Con -H	0.485
2014-03-12	Mild Creb 173 -H	0.82	0.33	2.82727	50.487
17 wk M	Mild Creb 173 -H	0.97	0.48	4.77532	85.2737
	LM WT 175 -H	0.99	0.5	5.03506	89.9119
	LM WT 175 -H	1.04	0.55	5.68442	101.507
	MM Con +H	0
	MM Con -H	0.49
2014-03-14	Mild Creb 163 -H	0.958	0.593	6.78481	121.157
16 wk M	Mild Creb 163 -H	0.972	0.607	6.98172	124.673
	LM WT 159 -H	0.955	0.59	6.74262	120.404
	LM WT 159 -H	0.953	0.588	6.71449	119.902
	MM Con +H	0.04
	MM Con -H	0.365
2014-03-17	Sev Creb 71 -H	0.797	0.707	7.65013	136.609
32 wk F	Sev Creb 71 -H	0.833	0.743	8.1201	145.002
	LM WT 79 -H	1.12	1.03	11.8668	211.908
	LM WT 79 -H	0.956	0.866	9.72585	173.676
	MM Con +H	0.04
	MM Con -H	0.09
20 wk F	Sev Creb 129 -H	0.747	0.667	7.12794	127.285
	Sev Creb 129 -H	0.754	0.674	7.21932	128.916
	LM Wt 128 -H	0.807	0.727	7.91123	141.272
	LM Wt 128 -H	1.04	0.96	10.953	195.589
	MM Con +H	0.03
	Mm Con -H	0.08
2014-03-19	Sev Creb 142 -H	0.541	0.461	5.14912	91.9486
20 wk F	Sev Creb 142 -H	0.595	0.515	5.9386	106.046
	MM Con +H	0.006
	MM Con -H	0.08
2014-03-25	Resistant Creb 72 -H	0.551	0.531	5.21863	93.1899
33wk F	Resistant Creb 72 -H	0.64	0.62	6.32422	112.933
	MM Con +H	-0.02
	MM Con -H	0.02

## Sheet: Vmax -H WH
Date	Sample	Vmax	Vmax	ng/ml Throm	fmols/ml	pmol/ml	pmol/ml/cm2	pM/cm2	nM/cm2 for 384 well plate	heart weight (g)	nM/cm2/heart weight (g)	nM/cm2/heart weight (mg)	delta nM/cm2 from wt littermate	TPA
2013-12-31	Resistant Creb 990 +H	0.72	0.72											nM/cm2/g				nM/cm2/mg
46 wk M	Resistant Creb 990 -H	5.5	5.5	0.533208	9.03742	0.00903742	0.161383	161.383	0.161383	0.4063	0.3972		-0.341694	WT	Mild	Sev	Res	WT	Mild	Sev	Res
	MM Con +H	0	0	0.0283892	0.481172	0.000481172	0.00859236	8.59236
	MM Con -H	9.54	9.54	0.90402	15.3224	0.0153224	0.273614	273.614
	WT 3 +H	2.76	2.76	0.281716	4.77485	0.00477485	0.0852652	85.2652						16.4272				0.0164272
	WT 3 -H	17.8	17.8	1.66217	28.1723	0.0281723	0.503077	503.077	0.503077	0.2505	2.00829			11.9269				0.0119269
	WT Mm Con +H	0	0	0.0283892	0.481172	0.000481172	0.00859236	8.59236						16.2264				0.0162264
	WT MM Con -H	6.24	6.24	0.601129	10.1886	0.0101886	0.18194	181.94
2014-02-24	Sev Creb 55 +H	0.62	0.62											14.7409	18.4731			0.0147409	0.0184731
39 wk M	Sev Creb 55 -H	81.5	81.5	8.66025	146.784	0.146784	2.62114	2621.14	2.62114	0.3315	7.90691		-1.64501	15.1493	18.7462			0.0151493	0.0187462
	LM WT 56 +H	1.1	1.1											17.7371				0.0177371
	LM WT 56 -H	133	133	14.0954	238.905	0.238905	4.26615	4266.15	4.26615	0.2597	16.4272					31.8478				0.0318478
	MM Con +H	-0.2	-0.2													35.8594				0.0358594
	MM Con -H	98.7	98.7												17.0313				0.0170313
														17.8947				0.0178947
2014-02-26	Res Creb 60 -H	42.4	42.4	3.89198	65.9658	0.0659658	1.17796	1177.96	1.17796	0.3819	3.08447		-1.49366
39 wk M	LM WT -H	97.1	97.1	8.82702	149.611	0.149611	2.67162	2671.62	2.67162	0.224	11.9269				19.8258				0.0198258
	MM Con -H	39.1	39.1
39 wk M	Res Creb 59 -H	39.3	39.3	3.6123	61.2254	0.0612254	1.09331	1093.31	1.09331	0.3381	3.23369		-2.17632			18.3438				0.0183438
	LM WT -H	119	119	10.8028	183.099	0.183099	3.26963	3269.63	3.26963	0.2015	16.2264					21.1295				0.0211295
	MM Con -H	94.3	94.3													20.1223				0.0201223
																21.1968				0.0211968
2014-03-05	Sev CREb 34 +H	1.5	1.5														20.6704				0.0206704
45 wk M	Sev Creb 34 -H	115	115	8.96868	152.012	0.152012	2.71449	2714.49	2.71449	0.3537	7.67456		-0.495821				20.1204				0.0201204
	LM WT 30 +H	1.6	1.6														0.3972				0.0003972
	LM WT 30 -H	136	136	10.6069	179.778	0.179778	3.21031	3210.31	3.21031	0.1712	18.7518						3.08447				0.00308447
	MM Con +H	0.2	0.2														3.23337				0.00323337
	MM Con -H	99.4	99.4
18wk F	Sev Creb 131 +H	0.86	0.86
	Sev Creb 131 -H	126	126	9.82678	166.556	0.166556	2.97421	2974.21	2.97421	0.2051	14.5013		-0.259716
	LM WT 130 +H	1.52	1.52
	LM WT 130 -H	137	137	10.6849	181.1	0.1811	3.23392	3233.92	3.23392	0.1558	20.7569
	MM Con +H	-0.3	-0.3
	MM Con -H	57.6	57.6
2014-03-06	Mild Creb 155 -H	135	135	11.853	200.899	0.200899	3.58748	3587.48	3.58748	0.1942	18.4731		0.715955
14 wk F	Mild Creb 155 -H	137	137	12.0283	203.869	0.203869	3.64052	3640.52	3.64052	0.1942	18.7462
	LM WT 156 -H	108	108	9.48752	160.805	0.160805	2.87153	2871.53	2.87153	0.1948	14.7409
	LM Wt 156-H	111	111	9.75036	165.26	0.16526	2.95108	2951.08	2.95108	0.1948	15.1493
	MM Con +H	-2.2	-2.2
	MM Con -H	83.3	83.3
2014-03-07	Sev Creb 21 +H	1.38	1.38
45 wk M	Sev Creb 21 -H	120	120	10.6106	179.84	0.17984	3.21143	3211.43	3.21143	0.3723	8.62593		-0.534647
	LM WT 23 +H	1.68	1.68
	LM WT 23 -H	140	140	12.3771	209.781	0.209781	3.74608	3746.08	3.74608	0.2112	17.7371
	MM Con +H	-0.9	-0.9
	MM Con -H	138	138
15 wk F	Sev Creb 160 -H	133	133	18.6038	315.318	0.315318	5.63068	5630.68	5.63068	0.1768	31.8478		-0.0886575
	Sev Creb 160 -H	149	149	20.9472	355.037	0.355037	6.33994	6339.94	6.33994	0.1768	35.8594
	LM WT 161 -H	135	135	18.8967	320.283	0.320283	5.71934	5719.34	5.71934	0.1842	31.0496
	LM WT 161 -H	134	134	18.7502	317.801	0.317801	5.67501	5675.01	5.67501	0.1842	30.809
	MM Con +H	0.16	0.16
	MM Con -H	73.1	73.1
2014-03-12	Mild Creb 173 -H	107	107	11.0517	187.317	0.187317	3.34494	3344.94	3.34494	0.1964	17.0313		-0.374502
17 wk M	Mild Creb 173 -H	75.5	75.5	7.80362	132.265	0.132265	2.36187	2361.87	2.36187	0.1964	12.0258
	LM WT 175 -H	119	119	12.289	208.289	0.208289	3.71944	3719.44	3.71944	0.1939	19.1823
	LM WT 175 -H	111	111	11.4641	194.307	0.194307	3.46977	3469.77	3.46977	0.1939	17.8947
	MM Con +H	0.18	0.18
	MM Con -H	113	113
2014-03-14	Mild Creb 163 -H	76.3	76.3	7.90704	134.018	0.134018	2.39317	2393.17	2.39317	0.1852	12.9221		-2.81786
16 wk M	Mild Creb 163 -H	117	117	12.1314	205.617	0.205617	3.67173	3671.73	3.67173	0.1852	19.8258
	LM WT 159 -H	140	140	14.5186	246.078	0.246078	4.39426	4394.26	4.39426	0.1488	29.5313
	LM WT 159 -H	166	166	17.2172	291.818	0.291818	5.21103	5211.03	5.21103	0.1488	35.0204
	MM Con +H	1.76	1.76
	MM Con -H	41.4	41.4
2014-03-17	Sev Creb 71 -H	135	135	12.8874	218.431	0.218431	3.90055	3900.55	3.90055	0.2244	17.3821		-0.579149
32 wk F	Sev Creb 71 -H	139	139	13.2701	224.917	0.224917	4.01638	4016.38	4.01638	0.2244	17.8983
	LM WT 79 -H	121	121	11.548	195.728	0.195728	3.49514	3495.14	3.49514	0.1859	18.8012
	LM WT 79 -H	155	155	14.8009	250.863	0.250863	4.4797	4479.7	4.4797	0.1859	24.0973
	MM Con +H	4.26	4.26
	MM Con -H	5.5	5.5
20 wk F	Sev Creb 129 -H	132	132	12.6004	213.566	0.213566	3.81368	3813.68	3.81368	0.2079	18.3438		-0.492277
	Sev Creb 129 -H	152	152	14.5139	245.998	0.245998	4.39282	4392.82	4.39282	0.2079	21.1295
	LM Wt 128 -H	148	148	14.1312	239.512	0.239512	4.27699	4276.99	4.27699	0.1445	29.5986
	LM Wt 128 -H	149	149	14.2269	241.133	0.241133	4.30595	4305.95	4.30595	0.1445	29.799
	MM Con +H	0.98	0.98
	Mm Con -H	6.92	6.92
2014-03-19	Sev Creb 142 -H	131	131	14.8725	252.076	0.252076	4.50135	4501.35	4.50135	0.2237	20.1223
20 wk F	Sev Creb 142 -H	138	138	15.6667	265.537	0.265537	4.74173	4741.73	4.74173	0.2237	21.1968
	MM Con +H	0.086	0.086
	MM Con -H	5.4	5.4
2014-03-25	Resistant Creb 72 -H	150	150	13.2083	223.869	0.223869	3.99766	3997.66	3.99766	0.1934	20.6704
33wk F	Resistant Creb 72 -H	146	146	12.8568	217.912	0.217912	3.89128	3891.28	3.89128	0.1934	20.1204
	MM Con +H	No Fit	No Fit
	MM Con -H	6.7	6.7
Date	Sample	Vmax	Vmax Correction	ng/ml Throm	fmols/ml	pmol/ml	pmol/ml/cm2	pM/cm2	nM/cm2 for 384 well plate	heart weight (g)	nM/cm2/heart weight (g)
					0	0	0	0	0
2013-04-23	Mild CREB 970 +E	7.16	3.1	0.225028	3.81404	0.00381404	0.0681078	68.1078	0.0681078				0.038114
2013-04-23	Mild CREB 970 -E	7.18	1.5	0.124285	2.10653	0.00210653	0.0376166	37.6166	0.0376166	0.4514	0.0833333
2013-04-23	LM WT +E	-5.1	1.1	0.0990996	1.67965	0.00167965	0.0299938	29.9938	0.0299938
2013-04-23	LM WT -E	6.74	1.6	0.130582	2.21325	0.00221325	0.0395223	39.5223	0.0395223	0.4637	0.0852326
					0	0	0	0	0
2013-04-24	Mild CR 977 +E	67.2	141	8.47496	143.643	0.143643	2.56506	2565.06	2.56506				0.240585
2013-04-24	Mild CR 977-E	-10	1.48	0.0731784	1.24031	0.00124031	0.0221484	22.1484	0.0221484	0.4514	0.0490661
2013-04-24	LM WT +E	56	127.8	7.68007	130.171	0.130171	2.32448	2324.48	2.32448
2013-04-24	LM WT -E	17.7	46.6	2.79027	47.2927	0.0472927	0.844512	844.512	0.844512	0.4637	1.82125
					0	0	0	0	0
2013-05-02	Mild CREB 976 +E	5.7	1.74	0.145066	2.45875	0.00245875	0.0439062	43.9062	0.0439062				0.0149968
2013-05-02	Mild CREB 976 -E	-6.7	2.06	0.164169	2.78253	0.00278253	0.049688	49.688	0.049688	0.4514	0.110075
2013-05-02	LM WT +E	18.6	0.91	0.0955167	1.61893	0.00161893	0.0289094	28.9094	0.0289094
2013-05-02	LM WT -E	4.04	1.15	0.109844	1.86177	0.00186177	0.0332458	33.2458	0.0332458	0.4637	0.0716968
					0	0	0	0	0
