# Supplementary material for: Endocardial Endothelial Dysfunction Progressively Disrupts Initially Anti then Pro-Thrombotic Pathways in Heart Failure Mice
Source: PLoS One. 2015 Nov 13;10(11):e0142940. doi: 10.1371/journal.pone.0142940 (PMC4643996; doi:10.1371/journal.pone.0142940)
Supplement: S4 Data — (XLS) [file pone.0142940.s004.xls]

## Sheet: Sample Setup
Block Type	Fast 96-Well Block (0.1mL)
Calibration Background is expired	Yes
Calibration Background performed on	2013-07-03 14:44:32 PM PDT
Calibration FAM is expired	Yes
Calibration FAM performed on	2013-07-02 22:39:43 PM PDT
Calibration NED is expired	Yes
Calibration NED performed on	2013-07-02 22:47:46 PM PDT
Calibration ROI is expired	Yes
Calibration ROI performed on	2013-07-02 22:02:00 PM PDT
Calibration ROX is expired	Yes
Calibration ROX performed on	2013-07-02 22:25:11 PM PDT
Calibration SYBR is expired	Yes
Calibration SYBR performed on	2013-07-02 22:56:02 PM PDT
Calibration TAMRA is expired	Yes
Calibration TAMRA performed on	2013-07-02 22:32:35 PM PDT
Calibration Uniformity is expired	Yes
Calibration Uniformity performed on	2013-07-02 22:16:44 PM PDT
Calibration VIC is expired	Yes
Calibration VIC performed on	2013-07-02 23:03:20 PM PDT
Chemistry	TAQMAN
Experiment Barcode
Experiment Comments
Experiment File Name	X:\SOM\ANES\Research\Lab Operations\Core - Molecular Biology\Service Requests - APOM Molecular Core\Hasan Mol Core Projects\Viia7 Data Files\Hasan CREB Mice PlateA.eds
Experiment Name	Hasan CREB Mice PlateA
Experiment Run End Time	2014-07-08 14:32:31 PM PDT
Experiment Type	Comparative Cт (ΔΔCт)
Experiment User Name	Jay Phillips
Instrument Name	278881956
Instrument Serial Number	278881956
Instrument Type	ViiA 7
Passive Reference	ROX
Quantification Cycle Method	Ct
Signal Smoothing On	false
Stage/ Cycle where Analysis is performed	Stage 2, Step 2
Well	Well Position	Sample Name	Sample Color	Biogroup Name	Biogroup Color	Target Name	Target Color	Task	Reporter	Quencher	Quantity	Comments
1	A1	MC220	RGB(142,142,56)			Vwf	RGB(176,23,31)	UNKNOWN	FAM	NFQ-MGB
2	A2	MC220	RGB(142,142,56)			Vwf	RGB(176,23,31)	UNKNOWN	FAM	NFQ-MGB
3	A3	MC220	RGB(142,142,56)			Vwf	RGB(176,23,31)	UNKNOWN	FAM	NFQ-MGB
4	A4	MC221	RGB(238,44,44)			Vwf	RGB(176,23,31)	UNKNOWN	FAM	NFQ-MGB
5	A5	MC221	RGB(238,44,44)			Vwf	RGB(176,23,31)	UNKNOWN	FAM	NFQ-MGB
6	A6	MC221	RGB(238,44,44)			Vwf	RGB(176,23,31)	UNKNOWN	FAM	NFQ-MGB
7	A7	MC245	RGB(51,161,201)			Vwf	RGB(176,23,31)	UNKNOWN	FAM	NFQ-MGB
8	A8	MC245	RGB(51,161,201)			Vwf	RGB(176,23,31)	UNKNOWN	FAM	NFQ-MGB
9	A9	MC245	RGB(51,161,201)			Vwf	RGB(176,23,31)	UNKNOWN	FAM	NFQ-MGB
10	A10	RC92	RGB(0,245,255)			Vwf	RGB(176,23,31)	UNKNOWN	FAM	NFQ-MGB
11	A11	RC92	RGB(0,245,255)			Vwf	RGB(176,23,31)	UNKNOWN	FAM	NFQ-MGB
12	A12	RC92	RGB(0,245,255)			Vwf	RGB(176,23,31)	UNKNOWN	FAM	NFQ-MGB
13	B1	MC220	RGB(142,142,56)			CD31	RGB(0,0,255)	UNKNOWN	FAM	NFQ-MGB
14	B2	MC220	RGB(142,142,56)			CD31	RGB(0,0,255)	UNKNOWN	FAM	NFQ-MGB
15	B3	MC220	RGB(142,142,56)			CD31	RGB(0,0,255)	UNKNOWN	FAM	NFQ-MGB
16	B4	MC221	RGB(238,44,44)			CD31	RGB(0,0,255)	UNKNOWN	FAM	NFQ-MGB
17	B5	MC221	RGB(238,44,44)			CD31	RGB(0,0,255)	UNKNOWN	FAM	NFQ-MGB
18	B6	MC221	RGB(238,44,44)			CD31	RGB(0,0,255)	UNKNOWN	FAM	NFQ-MGB
19	B7	MC245	RGB(51,161,201)			CD31	RGB(0,0,255)	UNKNOWN	FAM	NFQ-MGB
20	B8	MC245	RGB(51,161,201)			CD31	RGB(0,0,255)	UNKNOWN	FAM	NFQ-MGB
21	B9	MC245	RGB(51,161,201)			CD31	RGB(0,0,255)	UNKNOWN	FAM	NFQ-MGB
22	B10	RC92	RGB(0,245,255)			CD31	RGB(0,0,255)	UNKNOWN	FAM	NFQ-MGB
23	B11	RC92	RGB(0,245,255)			CD31	RGB(0,0,255)	UNKNOWN	FAM	NFQ-MGB
24	B12	RC92	RGB(0,245,255)			CD31	RGB(0,0,255)	UNKNOWN	FAM	NFQ-MGB
25	C1	MC220	RGB(142,142,56)			TM	RGB(0,139,69)	UNKNOWN	FAM	NFQ-MGB
26	C2	MC220	RGB(142,142,56)			TM	RGB(0,139,69)	UNKNOWN	FAM	NFQ-MGB
27	C3	MC220	RGB(142,142,56)			TM	RGB(0,139,69)	UNKNOWN	FAM	NFQ-MGB
28	C4	MC221	RGB(238,44,44)			TM	RGB(0,139,69)	UNKNOWN	FAM	NFQ-MGB
29	C5	MC221	RGB(238,44,44)			TM	RGB(0,139,69)	UNKNOWN	FAM	NFQ-MGB
30	C6	MC221	RGB(238,44,44)			TM	RGB(0,139,69)	UNKNOWN	FAM	NFQ-MGB
31	C7	MC245	RGB(51,161,201)			TM	RGB(0,139,69)	UNKNOWN	FAM	NFQ-MGB
32	C8	MC245	RGB(51,161,201)			TM	RGB(0,139,69)	UNKNOWN	FAM	NFQ-MGB
33	C9	MC245	RGB(51,161,201)			TM	RGB(0,139,69)	UNKNOWN	FAM	NFQ-MGB
34	C10	RC92	RGB(0,245,255)			TM	RGB(0,139,69)	UNKNOWN	FAM	NFQ-MGB
35	C11	RC92	RGB(0,245,255)			TM	RGB(0,139,69)	UNKNOWN	FAM	NFQ-MGB
36	C12	RC92	RGB(0,245,255)			TM	RGB(0,139,69)	UNKNOWN	FAM	NFQ-MGB
37	D1	MC220	RGB(142,142,56)			EPCR	RGB(238,238,0)	UNKNOWN	FAM	NFQ-MGB
38	D2	MC220	RGB(142,142,56)			EPCR	RGB(238,238,0)	UNKNOWN	FAM	NFQ-MGB
39	D3	MC220	RGB(142,142,56)			EPCR	RGB(238,238,0)	UNKNOWN	FAM	NFQ-MGB
40	D4	MC221	RGB(238,44,44)			EPCR	RGB(238,238,0)	UNKNOWN	FAM	NFQ-MGB
41	D5	MC221	RGB(238,44,44)			EPCR	RGB(238,238,0)	UNKNOWN	FAM	NFQ-MGB
42	D6	MC221	RGB(238,44,44)			EPCR	RGB(238,238,0)	UNKNOWN	FAM	NFQ-MGB
43	D7	MC245	RGB(51,161,201)			EPCR	RGB(238,238,0)	UNKNOWN	FAM	NFQ-MGB
44	D8	MC245	RGB(51,161,201)			EPCR	RGB(238,238,0)	UNKNOWN	FAM	NFQ-MGB
45	D9	MC245	RGB(51,161,201)			EPCR	RGB(238,238,0)	UNKNOWN	FAM	NFQ-MGB
46	D10	RC92	RGB(0,245,255)			EPCR	RGB(238,238,0)	UNKNOWN	FAM	NFQ-MGB
47	D11	RC92	RGB(0,245,255)			EPCR	RGB(238,238,0)	UNKNOWN	FAM	NFQ-MGB
48	D12	RC92	RGB(0,245,255)			EPCR	RGB(238,238,0)	UNKNOWN	FAM	NFQ-MGB
49	E1	MC220	RGB(142,142,56)			ProteinS	RGB(139,137,112)	UNKNOWN	FAM	NFQ-MGB
50	E2	MC220	RGB(142,142,56)			ProteinS	RGB(139,137,112)	UNKNOWN	FAM	NFQ-MGB
51	E3	MC220	RGB(142,142,56)			ProteinS	RGB(139,137,112)	UNKNOWN	FAM	NFQ-MGB
52	E4	MC221	RGB(238,44,44)			ProteinS	RGB(139,137,112)	UNKNOWN	FAM	NFQ-MGB
53	E5	MC221	RGB(238,44,44)			ProteinS	RGB(139,137,112)	UNKNOWN	FAM	NFQ-MGB
54	E6	MC221	RGB(238,44,44)			ProteinS	RGB(139,137,112)	UNKNOWN	FAM	NFQ-MGB
55	E7	MC245	RGB(51,161,201)			ProteinS	RGB(139,137,112)	UNKNOWN	FAM	NFQ-MGB
56	E8	MC245	RGB(51,161,201)			ProteinS	RGB(139,137,112)	UNKNOWN	FAM	NFQ-MGB
57	E9	MC245	RGB(51,161,201)			ProteinS	RGB(139,137,112)	UNKNOWN	FAM	NFQ-MGB
58	E10	RC92	RGB(0,245,255)			ProteinS	RGB(139,137,112)	UNKNOWN	FAM	NFQ-MGB
59	E11	RC92	RGB(0,245,255)			ProteinS	RGB(139,137,112)	UNKNOWN	FAM	NFQ-MGB
60	E12	RC92	RGB(0,245,255)			ProteinS	RGB(139,137,112)	UNKNOWN	FAM	NFQ-MGB
61	F1	MC220	RGB(142,142,56)			Polr2a	RGB(238,121,66)	UNKNOWN	FAM	NFQ-MGB
62	F2	MC220	RGB(142,142,56)			Polr2a	RGB(238,121,66)	UNKNOWN	FAM	NFQ-MGB
63	F3	MC220	RGB(142,142,56)			Polr2a	RGB(238,121,66)	UNKNOWN	FAM	NFQ-MGB
64	F4	MC221	RGB(238,44,44)			Polr2a	RGB(238,121,66)	UNKNOWN	FAM	NFQ-MGB
65	F5	MC221	RGB(238,44,44)			Polr2a	RGB(238,121,66)	UNKNOWN	FAM	NFQ-MGB
66	F6	MC221	RGB(238,44,44)			Polr2a	RGB(238,121,66)	UNKNOWN	FAM	NFQ-MGB
67	F7	MC245	RGB(51,161,201)			Polr2a	RGB(238,121,66)	UNKNOWN	FAM	NFQ-MGB
68	F8	MC245	RGB(51,161,201)			Polr2a	RGB(238,121,66)	UNKNOWN	FAM	NFQ-MGB
69	F9	MC245	RGB(51,161,201)			Polr2a	RGB(238,121,66)	UNKNOWN	FAM	NFQ-MGB
70	F10	RC92	RGB(0,245,255)			Polr2a	RGB(238,121,66)	UNKNOWN	FAM	NFQ-MGB
71	F11	RC92	RGB(0,245,255)			Polr2a	RGB(238,121,66)	UNKNOWN	FAM	NFQ-MGB
72	F12	RC92	RGB(0,245,255)			Polr2a	RGB(238,121,66)	UNKNOWN	FAM	NFQ-MGB
73	G1	RC136	RGB(238,220,130)			Vwf	RGB(176,23,31)	UNKNOWN	FAM	NFQ-MGB
74	G2	RC136	RGB(238,220,130)			Vwf	RGB(176,23,31)	UNKNOWN	FAM	NFQ-MGB
75	G3	RC136	RGB(238,220,130)			Vwf	RGB(176,23,31)	UNKNOWN	FAM	NFQ-MGB
76	G4	RC136	RGB(238,220,130)			TM	RGB(0,139,69)	UNKNOWN	FAM	NFQ-MGB
77	G5	RC136	RGB(238,220,130)			TM	RGB(0,139,69)	UNKNOWN	FAM	NFQ-MGB
78	G6	RC136	RGB(238,220,130)			TM	RGB(0,139,69)	UNKNOWN	FAM	NFQ-MGB
79	G7	RC136	RGB(238,220,130)			ProteinS	RGB(139,137,112)	UNKNOWN	FAM	NFQ-MGB
80	G8	RC136	RGB(238,220,130)			ProteinS	RGB(139,137,112)	UNKNOWN	FAM	NFQ-MGB
81	G9	RC136	RGB(238,220,130)			ProteinS	RGB(139,137,112)	UNKNOWN	FAM	NFQ-MGB
82	G10	NTC	RGB(238,238,0)			Vwf	RGB(176,23,31)	UNKNOWN	FAM	NFQ-MGB
83	G11	NTC	RGB(238,238,0)			TM	RGB(0,139,69)	UNKNOWN	FAM	NFQ-MGB
84	G12	NTC	RGB(238,238,0)			ProteinS	RGB(139,137,112)	UNKNOWN	FAM	NFQ-MGB
85	H1	RC136	RGB(238,220,130)			CD31	RGB(0,0,255)	UNKNOWN	FAM	NFQ-MGB
86	H2	RC136	RGB(238,220,130)			CD31	RGB(0,0,255)	UNKNOWN	FAM	NFQ-MGB
87	H3	RC136	RGB(238,220,130)			CD31	RGB(0,0,255)	UNKNOWN	FAM	NFQ-MGB
88	H4	RC136	RGB(238,220,130)			EPCR	RGB(238,238,0)	UNKNOWN	FAM	NFQ-MGB
89	H5	RC136	RGB(238,220,130)			EPCR	RGB(238,238,0)	UNKNOWN	FAM	NFQ-MGB
90	H6	RC136	RGB(238,220,130)			EPCR	RGB(238,238,0)	UNKNOWN	FAM	NFQ-MGB
91	H7	RC136	RGB(238,220,130)			Polr2a	RGB(238,121,66)	UNKNOWN	FAM	NFQ-MGB
92	H8	RC136	RGB(238,220,130)			Polr2a	RGB(238,121,66)	UNKNOWN	FAM	NFQ-MGB
93	H9	RC136	RGB(238,220,130)			Polr2a	RGB(238,121,66)	UNKNOWN	FAM	NFQ-MGB
94	H10	NTC	RGB(238,238,0)			CD31	RGB(0,0,255)	UNKNOWN	FAM	NFQ-MGB
95	H11	NTC	RGB(238,238,0)			EPCR	RGB(238,238,0)	UNKNOWN	FAM	NFQ-MGB
96	H12	NTC	RGB(238,238,0)			Polr2a	RGB(238,121,66)	UNKNOWN	FAM	NFQ-MGB

## Sheet: Amplification Data
Block Type	Fast 96-Well Block (0.1mL)
Calibration Background is expired	Yes
Calibration Background performed on	2013-07-03 14:44:32 PM PDT
Calibration FAM is expired	Yes
Calibration FAM performed on	2013-07-02 22:39:43 PM PDT
Calibration NED is expired	Yes
Calibration NED performed on	2013-07-02 22:47:46 PM PDT
Calibration ROI is expired	Yes
Calibration ROI performed on	2013-07-02 22:02:00 PM PDT
Calibration ROX is expired	Yes
Calibration ROX performed on	2013-07-02 22:25:11 PM PDT
Calibration SYBR is expired	Yes
Calibration SYBR performed on	2013-07-02 22:56:02 PM PDT
Calibration TAMRA is expired	Yes
Calibration TAMRA performed on	2013-07-02 22:32:35 PM PDT
Calibration Uniformity is expired	Yes
Calibration Uniformity performed on	2013-07-02 22:16:44 PM PDT
Calibration VIC is expired	Yes
Calibration VIC performed on	2013-07-02 23:03:20 PM PDT
Chemistry	TAQMAN
Experiment Barcode
Experiment Comments
Experiment File Name	X:\SOM\ANES\Research\Lab Operations\Core - Molecular Biology\Service Requests - APOM Molecular Core\Hasan Mol Core Projects\Viia7 Data Files\Hasan CREB Mice PlateA.eds
Experiment Name	Hasan CREB Mice PlateA
Experiment Run End Time	2014-07-08 14:32:31 PM PDT
Experiment Type	Comparative Cт (ΔΔCт)
Experiment User Name	Jay Phillips
Instrument Name	278881956
Instrument Serial Number	278881956
Instrument Type	ViiA 7
Passive Reference	ROX
Quantification Cycle Method	Ct
Signal Smoothing On	false
Stage/ Cycle where Analysis is performed	Stage 2, Step 2
Well	Cycle	Target Name	Rn	Delta Rn
1	1	Vwf	0.745509	0.000884264
1	2	Vwf	0.74625	0.000412957
1	3	Vwf	0.747584	0.000535192
1	4	Vwf	0.748991	0.000729489
1	5	Vwf	0.750279	0.000806246
1	6	Vwf	0.751287	0.000601967
1	7	Vwf	0.751831	-6.65128e-05
1	8	Vwf	0.752506	-0.000603564
1	9	Vwf	0.754426	0.000104465
1	10	Vwf	0.755178	-0.000354981
1	11	Vwf	0.75641	-0.000335325
1	12	Vwf	0.757563	-0.000394527
1	13	Vwf	0.757969	-0.00120022
1	14	Vwf	0.758941	-0.00144056
1	15	Vwf	0.76104	-0.000552819
1	16	Vwf	0.761935	-0.000869929
1	17	Vwf	0.763588	-0.000429107
1	18	Vwf	0.764936	-0.000293699
1	19	Vwf	0.766996	0.000554342
1	20	Vwf	0.770863	0.00320954
1	21	Vwf	0.77845	0.00958454
1	22	Vwf	0.790094	0.0200168
1	23	Vwf	0.813495	0.0422057
1	24	Vwf	0.860279	0.0877777
1	25	Vwf	0.953232	0.179519
1	26	Vwf	1.12666	0.351733
1	27	Vwf	1.40837	0.632235
1	28	Vwf	1.80531	1.02796
1	29	Vwf	2.27517	1.49661
1	30	Vwf	2.75053	1.97075
1	31	Vwf	3.16814	2.38716
1	32	Vwf	3.50217	2.71997
1	33	Vwf	3.75031	2.9669
1	34	Vwf	3.92626	3.14164
1	35	Vwf	4.04615	3.26032
1	36	Vwf	4.13222	3.34517
1	37	Vwf	4.19094	3.40268
1	38	Vwf	4.23859	3.44912
1	39	Vwf	4.27693	3.48624
1	40	Vwf	4.30454	3.51264
2	1	Vwf	0.728099	0.00191335
2	2	Vwf	0.729129	0.00189691
2	3	Vwf	0.730587	0.00230945
2	4	Vwf	0.730489	0.00116522
2	5	Vwf	0.730434	6.43954e-05
2	6	Vwf	0.731296	-0.000120548
2	7	Vwf	0.732153	-0.000309546
2	8	Vwf	0.733017	-0.000490973
2	9	Vwf	0.733533	-0.00102121
2	10	Vwf	0.734843	-0.000757864
2	11	Vwf	0.736085	-0.000561636
2	12	Vwf	0.737197	-0.000495466
2	13	Vwf	0.737982	-0.000756823
2	14	Vwf	0.739426	-0.000359489
2	15	Vwf	0.740595	-0.000236515
2	16	Vwf	0.740299	-0.00157827
2	17	Vwf	0.741478	-0.00144552
2	18	Vwf	0.743531	-0.00043813
2	19	Vwf	0.745742	0.000726852
2	20	Vwf	0.750368	0.00430606
2	21	Vwf	0.756667	0.00955903
2	22	Vwf	0.768792	0.0206376
2	23	Vwf	0.790403	0.0412032
2	24	Vwf	0.837099	0.0868532
2	25	Vwf	0.929895	0.178602
2	26	Vwf	1.10021	0.347868
2	27	Vwf	1.38089	0.627508
2	28	Vwf	1.7729	1.01847
2	29	Vwf	2.23669	1.48121
2	30	Vwf	2.70455	1.94803
2	31	Vwf	3.11094	2.35337
2	32	Vwf	3.43888	2.68026
2	33	Vwf	3.68005	2.92039
2	34	Vwf	3.85298	3.09228
2	35	Vwf	3.97228	3.21053
2	36	Vwf	4.05513	3.29233
2	37	Vwf	4.11549	3.35164
2	38	Vwf	4.15824	3.39335
2	39	Vwf	4.19318	3.42724
2	40	Vwf	4.2187	3.45171
3	1	Vwf	0.704009	0.00208782
3	2	Vwf	0.704627	0.00161894
3	3	Vwf	0.705128	0.00103265
3	4	Vwf	0.704935	-0.000247329
3	5	Vwf	0.706209	-6.07311e-05
3	6	Vwf	0.708064	0.000707489
3	7	Vwf	0.70925	0.000806647
3	8	Vwf	0.709761	0.000230901
3	9	Vwf	0.710856	0.000238446
3	10	Vwf	0.711812	0.000108305
3	11	Vwf	0.712889	9.78499e-05
3	12	Vwf	0.71304	-0.000837967
3	13	Vwf	0.713742	-0.00122262
3	14	Vwf	0.714709	-0.00134352
3	15	Vwf	0.715461	-0.00167781
3	16	Vwf	0.716527	-0.00169882
3	17	Vwf	0.718376	-0.000936616
3	18	Vwf	0.720264	-0.000135971
3	19	Vwf	0.722641	0.00115391
3	20	Vwf	0.726359	0.00378519
3	21	Vwf	0.732176	0.00851539
3	22	Vwf	0.743741	0.0189934
3	23	Vwf	0.766376	0.0405412
3	24	Vwf	0.812779	0.0858572
3	25	Vwf	0.904653	0.176644
3	26	Vwf	1.07372	0.344622
3	27	Vwf	1.35245	0.622262
3	28	Vwf	1.74125	1.00998
3	29	Vwf	2.19626	1.4639
3	30	Vwf	2.65197	1.91852
3	31	Vwf	3.04825	2.31372
3	32	Vwf	3.36332	2.6277
3	33	Vwf	3.59769	2.86098
3	34	Vwf	3.76396	3.02617
3	35	Vwf	3.87774	3.13886
3	36	Vwf	3.9587	3.21873
3	37	Vwf	4.01632	3.27527
3	38	Vwf	4.05756	3.31542
3	39	Vwf	4.08702	3.34379
3	40	Vwf	4.11314	3.36882
4	1	Vwf	0.509848	-0.0473397
4	2	Vwf	0.508869	-0.0549736
4	3	Vwf	0.502332	-0.0681664
4	4	Vwf	0.510878	-0.066276
4	5	Vwf	0.568375	-0.0154354
4	6	Vwf	0.624053	0.0335876
4	7	Vwf	0.635752	0.0386312
4	8	Vwf	0.632934	0.0291575
4	9	Vwf	0.630045	0.0196123
4	10	Vwf	0.650691	0.0336027
4	11	Vwf	0.656368	0.0326248
4	12	Vwf	0.654664	0.0242645
4	13	Vwf	0.653924	0.0168691
4	14	Vwf	0.653977	0.0102668
4	15	Vwf	0.653292	0.00292585
4	16	Vwf	0.652975	-0.00404644
4	17	Vwf	0.652656	-0.0110208
4	18	Vwf	0.654131	-0.0162019
4	19	Vwf	0.65328	-0.0237089
4	20	Vwf	0.646958	-0.0366864
4	21	Vwf	0.651473	-0.0388266
4	22	Vwf	0.66264	-0.0343156
4	23	Vwf	0.681768	-0.0218426
4	24	Vwf	0.722964	0.0126973
4	25	Vwf	0.804463	0.0875407
4	26	Vwf	0.954456	0.230879
4	27	Vwf	1.2018	0.471568
4	28	Vwf	1.56101	0.824121
4	29	Vwf	2.02315	1.27961
4	30	Vwf	2.45507	1.70487
4	31	Vwf	2.81396	2.05711
4	32	Vwf	3.10085	2.33734
4	33	Vwf	3.31732	2.54715
4	34	Vwf	3.46233	2.68551
4	35	Vwf	3.55905	2.77557
4	36	Vwf	3.62784	2.83771
4	37	Vwf	3.74388	2.94709
4	38	Vwf	3.78189	2.97845
4	39	Vwf	3.74264	2.93254
4	40	Vwf	3.7391	2.92234
5	1	Vwf	0.697717	0.00253404
5	2	Vwf	0.698459	0.00220909
5	3	Vwf	0.698433	0.00111601
5	4	Vwf	0.700012	0.00162839
5	5	Vwf	0.700497	0.00104672
5	6	Vwf	0.701037	0.000519527
5	7	Vwf	0.701767	0.000182415
5	8	Vwf	0.70234	-0.000311755
5	9	Vwf	0.702842	-0.000875841
5	10	Vwf	0.703556	-0.00122964
5	11	Vwf	0.7042	-0.00165193
5	12	Vwf	0.705682	-0.00123755
5	13	Vwf	0.707208	-0.000778101
5	14	Vwf	0.707917	-0.00113619
5	15	Vwf	0.709381	-0.000738677
5	16	Vwf	0.710308	-0.000878736
5	17	Vwf	0.711741	-0.000512275
5	18	Vwf	0.713239	-8.12613e-05
5	19	Vwf	0.715626	0.00123905
5	20	Vwf	0.719154	0.00369984
5	21	Vwf	0.72569	0.00916906
5	22	Vwf	0.738231	0.0206426
5	23	Vwf	0.762531	0.0438759
5	24	Vwf	0.809908	0.0901856
5	25	Vwf	0.904951	0.184162
5	26	Vwf	1.0809	0.359045
5	27	Vwf	1.3668	0.643876
5	28	Vwf	1.76272	1.03873
5	29	Vwf	2.22277	1.49771
5	30	Vwf	2.68579	1.95966
5	31	Vwf	3.08973	2.36254
5	32	Vwf	3.40759	2.67933
5	33	Vwf	3.64367	2.91435
5	34	Vwf	3.80983	3.07944
5	35	Vwf	3.92202	3.19056
5	36	Vwf	4.00365	3.27112
5	37	Vwf	4.06469	3.33109
5	38	Vwf	4.11005	3.37539
5	39	Vwf	4.14066	3.40494
5	40	Vwf	4.15713	3.42033
6	1	Vwf	0.684142	0.0027718
6	2	Vwf	0.684556	0.00229159
6	3	Vwf	0.684898	0.00173877
6	4	Vwf	0.685241	0.00118816
6	5	Vwf	0.685947	0.00099971
6	6	Vwf	0.686387	0.000544647
6	7	Vwf	0.686732	-4.59202e-06
6	8	Vwf	0.68736	-0.00027053
6	9	Vwf	0.688192	-0.000333275
6	10	Vwf	0.688449	-0.000970609
6	11	Vwf	0.689277	-0.00103735
6	12	Vwf	0.689876	-0.00133297
6	13	Vwf	0.69018	-0.0019231
6	14	Vwf	0.691797	-0.00120055
6	15	Vwf	0.692663	-0.0012289
6	16	Vwf	0.693492	-0.00129421
6	17	Vwf	0.694421	-0.00125962
6	18	Vwf	0.696545	-3.03198e-05
6	19	Vwf	0.698783	0.00131354
6	20	Vwf	0.703465	0.0051012
6	21	Vwf	0.709557	0.0102986
6	22	Vwf	0.720876	0.0207233
6	23	Vwf	0.744886	0.0438393
6	24	Vwf	0.7931	0.0911585
6	25	Vwf	0.889157	0.186321
6	26	Vwf	1.06502	0.361291
6	27	Vwf	1.35063	0.646001
6	28	Vwf	1.7474	1.04188
6	29	Vwf	2.20595	1.49954
6	30	Vwf	2.66414	1.95683
6	31	Vwf	3.06432	2.35612
6	32	Vwf	3.37675	2.66766
6	33	Vwf	3.60711	2.89712
6	34	Vwf	3.77217	3.06129
6	35	Vwf	3.88655	3.17477
6	36	Vwf	3.96665	3.25398
6	37	Vwf	4.02615	3.31258
6	38	Vwf	4.06999	3.35553
6	39	Vwf	4.10068	3.38532
6	40	Vwf	4.12404	3.40779
7	1	Vwf	0.678488	0.00230026
7	2	Vwf	0.678841	0.00170618
7	3	Vwf	0.679768	0.00168562
7	4	Vwf	0.679733	0.00070406
7	5	Vwf	0.680625	0.000648811
7	6	Vwf	0.681358	0.000434
7	7	Vwf	0.682154	0.000283086
7	8	Vwf	0.682939	0.000121204
7	9	Vwf	0.683633	-0.00013229
7	10	Vwf	0.684256	-0.000455641
7	11	Vwf	0.684425	-0.00123401
7	12	Vwf	0.685899	-0.000706925
7	13	Vwf	0.687054	-0.000498901
7	14	Vwf	0.688157	-0.000343745
7	15	Vwf	0.688591	-0.000856519
7	16	Vwf	0.689514	-0.000880536
7	17	Vwf	0.690601	-0.00074052
7	18	Vwf	0.69144	-0.000849175
7	19	Vwf	0.692758	-0.000478429
7	20	Vwf	0.693892	-0.000291207
7	21	Vwf	0.694546	-0.000583861
7	22	Vwf	0.695549	-0.000528067
7	23	Vwf	0.697258	0.000233506
7	24	Vwf	0.699047	0.0010759
7	25	Vwf	0.702312	0.00339363
7	26	Vwf	0.706721	0.00685566
7	27	Vwf	0.715297	0.0144838
7	28	Vwf	0.731639	0.0298787
7	29	Vwf	0.764065	0.0613582
7	30	Vwf	0.831387	0.127733
7	31	Vwf	0.959757	0.255156
7	32	Vwf	1.18436	0.478813
7	33	Vwf	1.5212	0.814703
7	34	Vwf	1.94695	1.23951
7	35	Vwf	2.39977	1.69138
7	36	Vwf	2.82395	2.11461
7	37	Vwf	3.17576	2.46547
7	38	Vwf	3.4436	2.73237
7	39	Vwf	3.63963	2.92745
7	40	Vwf	3.75899	3.04586
8	1	Vwf	0.694083	0.00142641
8	2	Vwf	0.694442	0.000865687
8	3	Vwf	0.695409	0.00091204
8	4	Vwf	0.696483	0.00106693
8	5	Vwf	0.696969	0.000632454
8	6	Vwf	0.69748	0.000223547
8	7	Vwf	0.698598	0.000421891
8	8	Vwf	0.699637	0.0005412
8	9	Vwf	0.700283	0.000267595
8	10	Vwf	0.700223	-0.000712445
8	11	Vwf	0.701098	-0.000758062
8	12	Vwf	0.702739	-3.63295e-05
8	13	Vwf	0.703341	-0.000354638
8	14	Vwf	0.703442	-0.00117333
8	15	Vwf	0.704459	-0.00107631
8	16	Vwf	0.705599	-0.000855973
8	17	Vwf	0.705639	-0.00173653
8	18	Vwf	0.707459	-0.000836283
8	19	Vwf	0.709026	-0.000188401
8	20	Vwf	0.710402	0.000267078
8	21	Vwf	0.710755	-0.000299245
8	22	Vwf	0.711142	-0.000832906
8	23	Vwf	0.712284	-0.0006106
8	24	Vwf	0.715231	0.00141624
8	25	Vwf	0.718456	0.00372208
8	26	Vwf	0.723715	0.00806045
8	27	Vwf	0.73349	0.0169164
8	28	Vwf	0.751928	0.0344338
8	29	Vwf	0.790213	0.0717994
8	30	Vwf	0.867026	0.147692
8	31	Vwf	1.01322	0.292962
8	32	Vwf	1.26148	0.540308
8	33	Vwf	1.62168	0.899582
8	34	Vwf	2.06079	1.33778
8	35	Vwf	2.51835	1.79442
8	36	Vwf	2.93162	2.20676
8	37	Vwf	3.26467	2.5389
8	38	Vwf	3.51477	2.78807
8	39	Vwf	3.69239	2.96478
8	40	Vwf	3.80411	3.07557
9	1	Vwf	0.673834	0.00178181
9	2	Vwf	0.674174	0.00115484
9	3	Vwf	0.675491	0.00150508
9	4	Vwf	0.675589	0.000636413
9	5	Vwf	0.67631	0.000391626
9	6	Vwf	0.677433	0.000547441
9	7	Vwf	0.678848	0.000996273
9	8	Vwf	0.679333	0.00051408
9	9	Vwf	0.679365	-0.000420809
9	10	Vwf	0.680068	-0.000684313
9	11	Vwf	0.680667	-0.00105159
9	12	Vwf	0.68181	-0.00087497
9	13	Vwf	0.682925	-0.00072744
9	14	Vwf	0.683534	-0.00108494
9	15	Vwf	0.6839	-0.00168563
9	16	Vwf	0.686097	-0.000454841
9	17	Vwf	0.68755	3.16018e-05
9	18	Vwf	0.688245	-0.000240067
9	19	Vwf	0.6892	-0.0002518
9	20	Vwf	0.689965	-0.000453553
9	21	Vwf	0.690759	-0.000625921
9	22	Vwf	0.692306	-4.58395e-05
9	23	Vwf	0.693408	8.98296e-05
9	24	Vwf	0.695278	0.000993028
9	25	Vwf	0.698148	0.00289633
9	26	Vwf	0.703863	0.00764469
9	27	Vwf	0.714691	0.0175059
9	28	Vwf	0.734674	0.0365217
9	29	Vwf	0.774332	0.0752137
9	30	Vwf	0.854569	0.154484
9	31	Vwf	1.00718	0.306128
9	32	Vwf	1.26189	0.55987
9	33	Vwf	1.62657	0.923584
9	34	Vwf	2.06739	1.36344
9	35	Vwf	2.51446	1.80954
9	36	Vwf	2.91527	2.20938
9	37	Vwf	3.2362	2.52935
9	38	Vwf	3.47915	2.77134
9	39	Vwf	3.65161	2.94282
9	40	Vwf	3.75638	3.04663
10	1	Vwf	0.680587	0.000288598
10	2	Vwf	0.681591	0.000352492
10	3	Vwf	0.683555	0.00137626
10	4	Vwf	0.68502	0.00190131
10	5	Vwf	0.684355	0.000296455
10	6	Vwf	0.684755	-0.000243923
10	7	Vwf	0.685779	-0.000159645
10	8	Vwf	0.686775	-0.000103441
10	9	Vwf	0.687555	-0.000263303
10	10	Vwf	0.688068	-0.000690373
10	11	Vwf	0.688672	-0.00102613
10	12	Vwf	0.689269	-0.00136945
10	13	Vwf	0.690316	-0.00126259
10	14	Vwf	0.691876	-0.000642701
10	15	Vwf	0.692626	-0.000832008
10	16	Vwf	0.693546	-0.000852455
10	17	Vwf	0.69435	-0.000988595
10	18	Vwf	0.696519	0.000240927
10	19	Vwf	0.698425	0.00120634
10	20	Vwf	0.701572	0.00341332
10	21	Vwf	0.706493	0.00739473
10	22	Vwf	0.716665	0.0166271
10	23	Vwf	0.7362	0.035222
10	24	Vwf	0.775092	0.0731735
10	25	Vwf	0.853141	0.150283
10	26	Vwf	1.00007	0.296269
10	27	Vwf	1.24975	0.545011
10	28	Vwf	1.61494	0.909266
10	29	Vwf	2.06298	1.35637
10	30	Vwf	2.5284	1.82084
10	31	Vwf	2.94958	2.24108
10	32	Vwf	3.28542	2.57598
10	33	Vwf	3.53388	2.8235
10	34	Vwf	3.71158	3.00026
10	35	Vwf	3.84253	3.13027
10	36	Vwf	3.93214	3.21895
10	37	Vwf	3.99382	3.27968
10	38	Vwf	4.04257	3.3275
10	39	Vwf	4.07902	3.363
10	40	Vwf	4.09773	3.38077
11	1	Vwf	0.690659	0.00287121
11	2	Vwf	0.691113	0.00240463
11	3	Vwf	0.691068	0.00143976
11	4	Vwf	0.691843	0.00129463
11	5	Vwf	0.692584	0.00111595
11	6	Vwf	0.693099	0.000710649
11	7	Vwf	0.693121	-0.000187642
11	8	Vwf	0.69347	-0.000758466
11	9	Vwf	0.693845	-0.00130402
11	10	Vwf	0.694578	-0.00149045
11	11	Vwf	0.695274	-0.00171467
11	12	Vwf	0.697034	-0.000874832
11	13	Vwf	0.698168	-0.000660364
11	14	Vwf	0.699493	-0.000256115
11	15	Vwf	0.700352	-0.000316902
11	16	Vwf	0.701311	-0.000277731
11	17	Vwf	0.702249	-0.000260018
11	18	Vwf	0.703577	0.000147807
11	19	Vwf	0.70503	0.000680981
11	20	Vwf	0.707981	0.00271142
11	21	Vwf	0.712941	0.00675191
11	22	Vwf	0.723734	0.0166251
11	23	Vwf	0.743277	0.0352479
11	24	Vwf	0.782155	0.0732055
11	25	Vwf	0.859185	0.149315
11	26	Vwf	1.00631	0.295524
11	27	Vwf	1.25787	0.546165
11	28	Vwf	1.62664	0.914011
11	29	Vwf	2.08087	1.36732
11	30	Vwf	2.55007	1.8356
11	31	Vwf	2.97201	2.25662
11	32	Vwf	3.31732	2.60101
11	33	Vwf	3.57828	2.86105
11	34	Vwf	3.76136	3.04321
11	35	Vwf	3.89072	3.17165
11	36	Vwf	3.98168	3.26169
11	37	Vwf	4.04819	3.32728
11	38	Vwf	4.09676	3.37493
11	39	Vwf	4.1314	3.40865
11	40	Vwf	4.15481	3.43114
12	1	Vwf	0.740696	0.000489379
12	2	Vwf	0.741487	0.000153948
12	3	Vwf	0.743371	0.000910832
12	4	Vwf	0.744004	0.000417509
12	5	Vwf	0.74571	0.000997724
12	6	Vwf	0.74638	0.000541058
12	7	Vwf	0.747652	0.0006861
12	8	Vwf	0.748801	0.000708774
12	9	Vwf	0.749256	3.72324e-05
12	10	Vwf	0.749645	-0.000699815
12	11	Vwf	0.75	-0.00147113
12	12	Vwf	0.751022	-0.00157554
12	13	Vwf	0.751896	-0.00182806
12	14	Vwf	0.753196	-0.001655
12	15	Vwf	0.754762	-0.00121533
12	16	Vwf	0.756681	-0.000422687
12	17	Vwf	0.75826	2.99151e-05
12	18	Vwf	0.75919	-0.000166279
12	19	Vwf	0.761523	0.0010402
12	20	Vwf	0.765274	0.0036645
12	21	Vwf	0.770224	0.00748864
12	22	Vwf	0.780879	0.0170168
12	23	Vwf	0.799028	0.034039
12	24	Vwf	0.838179	0.0720638
12	25	Vwf	0.916288	0.149047
12	26	Vwf	1.064	0.295635
12	27	Vwf	1.31423	0.544734
12	28	Vwf	1.68017	0.909552
12	29	Vwf	2.1344	1.36266
12	30	Vwf	2.61572	1.84285
12	31	Vwf	3.05635	2.28235
12	32	Vwf	3.41532	2.64019
12	33	Vwf	3.68699	2.91074
12	34	Vwf	3.8858	3.10842
12	35	Vwf	4.01946	3.24096
12	36	Vwf	4.11158	3.33195
12	37	Vwf	4.18403	3.40327
12	38	Vwf	4.23385	3.45196
12	39	Vwf	4.26827	3.48526
12	40	Vwf	4.29224	3.5081
13	1	CD31	0.704967	0.00118331
13	2	CD31	0.706083	0.00092617
13	3	CD31	0.708296	0.0017654
13	4	CD31	0.70988	0.00197575
13	5	CD31	0.709786	0.000507802
13	6	CD31	0.710471	-0.00018099
13	7	CD31	0.712173	0.000146953
13	8	CD31	0.712786	-0.000613424
13	9	CD31	0.713691	-0.00108216
13	10	CD31	0.715357	-0.00078932
13	11	CD31	0.716832	-0.000687993
13	12	CD31	0.717649	-0.00124434
13	13	CD31	0.71985	-0.000417569
13	14	CD31	0.720548	-0.00109271
13	15	CD31	0.721553	-0.00146161
13	16	CD31	0.723806	-0.000582439
13	17	CD31	0.725087	-0.000675304
13	18	CD31	0.726799	-0.000336692
13	19	CD31	0.728497	-1.20858e-05
13	20	CD31	0.73118	0.00129653
13	21	CD31	0.734741	0.0034842
13	22	CD31	0.740662	0.00803156
13	23	CD31	0.753313	0.0193087
13	24	CD31	0.775797	0.0404191
13	25	CD31	0.819269	0.0825179
13	26	CD31	0.901087	0.162962
13	27	CD31	1.04449	0.304992
13	28	CD31	1.26684	0.52597
13	29	CD31	1.55923	0.816987
13	30	CD31	1.89157	1.14795
13	31	CD31	2.23271	1.48772
13	32	CD31	2.55761	1.81124
13	33	CD31	2.84619	2.09845
13	34	CD31	3.0929	2.34378
13	35	CD31	3.30639	2.5559
13	36	CD31	3.49084	2.73898
13	37	CD31	3.64567	2.89243
13	38	CD31	3.7769	3.02229
13	39	CD31	3.88588	3.12989
13	40	CD31	3.9632	3.20585
14	1	CD31	0.731394	0.000968319
14	2	CD31	0.732307	0.000154288
14	3	CD31	0.734164	0.000283918
14	4	CD31	0.736082	0.000474523
14	5	CD31	0.738195	0.000860751
14	6	CD31	0.740349	0.00128763
14	7	CD31	0.741523	0.000733892
14	8	CD31	0.742898	0.000382214
14	9	CD31	0.744016	-0.000226956
14	10	CD31	0.745372	-0.00059878
14	11	CD31	0.746659	-0.00103921
14	12	CD31	0.748194	-0.00123055
14	13	CD31	0.750253	-0.000899278
14	14	CD31	0.752323	-0.000556502
14	15	CD31	0.753844	-0.000762625
14	16	CD31	0.755271	-0.00106239
14	17	CD31	0.75664	-0.00142146
14	18	CD31	0.758461	-0.00132705
14	19	CD31	0.760934	-0.000581171
14	20	CD31	0.76432	0.00107672
14	21	CD31	0.769576	0.00460632
14	22	CD31	0.777616	0.0109186
14	23	CD31	0.792175	0.0237508
14	24	CD31	0.818989	0.0488372
14	25	CD31	0.872097	0.100218
14	26	CD31	0.972071	0.198465
14	27	CD31	1.14377	0.368441
14	28	CD31	1.39708	0.62002
14	29	CD31	1.71977	0.940983
14	30	CD31	2.07687	1.29635
14	31	CD31	2.42937	1.64713
14	32	CD31	2.74936	1.96539
14	33	CD31	3.03799	2.2523
14	34	CD31	3.28786	2.50044
14	35	CD31	3.5011	2.71195
14	36	CD31	3.67943	2.88855
14	37	CD31	3.83305	3.04044
14	38	CD31	3.95495	3.16062
14	39	CD31	4.05659	3.26053
14	40	CD31	4.13464	3.33686
15	1	CD31	0.782569	0.00168012
15	2	CD31	0.782668	0.000204658
15	3	CD31	0.783866	-0.000172471
15	4	CD31	0.785917	0.000302567
15	5	CD31	0.787884	0.000694755
15	6	CD31	0.789642	0.000877254
15	7	CD31	0.790286	-5.37817e-05
15	8	CD31	0.791673	-0.000241607
15	9	CD31	0.793961	0.000471254
15	10	CD31	0.795757	0.000691542
15	11	CD31	0.796723	8.29083e-05
15	12	CD31	0.797219	-0.000996602
15	13	CD31	0.798962	-0.000828707
15	14	CD31	0.800605	-0.000761066
15	15	CD31	0.80257	-0.000371024
15	16	CD31	0.803907	-0.000609513
15	17	CD31	0.804977	-0.00111479
15	18	CD31	0.806337	-0.00132932
15	19	CD31	0.807969	-0.00127259
15	20	CD31	0.811498	0.000681242
15	21	CD31	0.816342	0.00394995
15	22	CD31	0.824177	0.0102097
15	23	CD31	0.83818	0.0226378
15	24	CD31	0.86543	0.048312
15	25	CD31	0.919889	0.101197
15	26	CD31	1.02124	0.200973
15	27	CD31	1.19172	0.369881
15	28	CD31	1.44555	0.622136
15	29	CD31	1.76871	0.943714
15	30	CD31	2.12494	1.29837
15	31	CD31	2.47403	1.64589
15	32	CD31	2.7983	1.96858
15	33	CD31	3.08507	2.25378
15	34	CD31	3.33092	2.49805
15	35	CD31	3.53991	2.70546
15	36	CD31	3.71459	2.87857
15	37	CD31	3.85936	3.02176
15	38	CD31	3.98226	3.14309
15	39	CD31	4.08381	3.24306
15	40	CD31	4.1573	3.31498
16	1	CD31	0.72064	0.00398124
16	2	CD31	0.721356	0.00321608
16	3	CD31	0.721319	0.00169801
16	4	CD31	0.721957	0.000853758
16	5	CD31	0.722925	0.00034127
16	6	CD31	0.72426	0.000194396
16	7	CD31	0.725998	0.000451105
16	8	CD31	0.727382	0.00035418
16	9	CD31	0.727785	-0.000724552
16	10	CD31	0.728644	-0.00134683
16	11	CD31	0.731025	-0.000447526
16	12	CD31	0.73279	-0.000163577
16	13	CD31	0.733763	-0.000672549
16	14	CD31	0.734636	-0.00128046
16	15	CD31	0.735639	-0.00175898
16	16	CD31	0.737695	-0.00118404
16	17	CD31	0.739538	-0.000822367
16	18	CD31	0.741496	-0.000345895
16	19	CD31	0.742826	-0.00049718
16	20	CD31	0.746027	0.00122241
16	21	CD31	0.750415	0.00412884
16	22	CD31	0.758688	0.010921
16	23	CD31	0.773916	0.024667
16	24	CD31	0.803495	0.0527647
16	25	CD31	0.861012	0.1088
16	26	CD31	0.967139	0.213446
16	27	CD31	1.14559	0.390415
16	28	CD31	1.40822	0.651569
16	29	CD31	1.73788	0.979745
16	30	CD31	2.10007	1.34045
16	31	CD31	2.45224	1.69114
16	32	CD31	2.77542	2.01284
16	33	CD31	3.06294	2.29888
16	34	CD31	3.31433	2.54878
16	35	CD31	3.52517	2.75815
16	36	CD31	3.70557	2.93707
16	37	CD31	3.85871	3.08873
16	38	CD31	3.98435	3.21289
16	39	CD31	4.0894	3.31645
16	40	CD31	4.16404	3.38961
17	1	CD31	0.703698	0.00425829
17	2	CD31	0.704264	0.00337608
17	3	CD31	0.704838	0.00250305
17	4	CD31	0.705823	0.00204039
17	5	CD31	0.70669	0.00145948
17	6	CD31	0.707149	0.000470821
17	7	CD31	0.708103	-2.18728e-05
17	8	CD31	0.709204	-0.000368595
17	9	CD31	0.709198	-0.00182217
17	10	CD31	0.710692	-0.00177557
17	11	CD31	0.713063	-0.000852828
17	12	CD31	0.71416	-0.00120307
17	13	CD31	0.71469	-0.00212062
17	14	CD31	0.716289	-0.00196899
17	15	CD31	0.718828	-0.000877809
17	16	CD31	0.720076	-0.00107749
17	17	CD31	0.721082	-0.00151892
17	18	CD31	0.724006	-4.2574e-05
17	19	CD31	0.726345	0.000848871
17	20	CD31	0.728547	0.0016034
17	21	CD31	0.733116	0.00472448
17	22	CD31	0.740857	0.0110181
17	23	CD31	0.754258	0.0229714
17	24	CD31	0.780725	0.0479914
17	25	CD31	0.832794	0.0986122
17	26	CD31	0.931929	0.1963
17	27	CD31	1.10071	0.363629
17	28	CD31	1.35051	0.611986
17	29	CD31	1.67059	0.930621
17	30	CD31	2.02683	1.28541
17	31	CD31	2.37884	1.63597
17	32	CD31	2.70452	1.96021
17	33	CD31	2.99487	2.2491
17	34	CD31	3.24856	2.50135
17	35	CD31	3.46382	2.71516
17	36	CD31	3.64766	2.89755
17	37	CD31	3.80385	3.0523
17	38	CD31	3.93319	3.18019
17	39	CD31	4.03925	3.2848
17	40	CD31	4.12141	3.36551
18	1	CD31	0.694541	0.00296415
18	2	CD31	0.695146	0.00214929
18	3	CD31	0.695623	0.00120492
18	4	CD31	0.695982	0.000143775
18	5	CD31	0.697185	-7.41406e-05
18	6	CD31	0.69899	0.000310249
18	7	CD31	0.701021	0.000921494
18	8	CD31	0.70167	0.000149792
18	9	CD31	0.702144	-0.00079673
18	10	CD31	0.70466	0.000298624
18	11	CD31	0.706105	0.000323121
18	12	CD31	0.706905	-0.000297841
18	13	CD31	0.708328	-0.000295398
18	14	CD31	0.709107	-0.000936864
18	15	CD31	0.709829	-0.00163573
18	16	CD31	0.711146	-0.00173855
18	17	CD31	0.712843	-0.00146252
18	18	CD31	0.7145	-0.00122631
18	19	CD31	0.716633	-0.000513674
18	20	CD31	0.719829	0.00126159
18	21	CD31	0.724352	0.00436419
18	22	CD31	0.730779	0.00937044
18	23	CD31	0.745455	0.0226264
18	24	CD31	0.775727	0.0514775
18	25	CD31	0.831177	0.105507
18	26	CD31	0.934003	0.206913
18	27	CD31	1.10923	0.380724
18	28	CD31	1.3664	0.636465
18	29	CD31	1.69134	0.959988
18	30	CD31	2.04729	1.31452
18	31	CD31	2.39281	1.65861
18	32	CD31	2.71516	1.97955
18	33	CD31	3.00031	2.26328
18	34	CD31	3.24772	2.50927
18	35	CD31	3.46075	2.72087
18	36	CD31	3.63489	2.89359
18	37	CD31	3.78299	3.04027
18	38	CD31	3.9099	3.16576
18	39	CD31	4.00933	3.26377
18	40	CD31	4.08469	3.33771
19	1	CD31	0.693489	0.0010747
19	2	CD31	0.69394	0.000315433
19	3	CD31	0.695278	0.0004432
19	4	CD31	0.695953	-9.18366e-05
19	5	CD31	0.697166	-8.98355e-05
19	6	CD31	0.698921	0.000455581
19	7	CD31	0.70092	0.00124436
19	8	CD31	0.701188	0.000302346
19	9	CD31	0.702353	0.000256366
19	10	CD31	0.703039	-0.000267167
19	11	CD31	0.704733	0.000216141
19	12	CD31	0.705769	4.18319e-05
19	13	CD31	0.706102	-0.000834799
19	14	CD31	0.707703	-0.000444176
19	15	CD31	0.708578	-0.000779
19	16	CD31	0.709899	-0.000668042
19	17	CD31	0.710791	-0.000987131
19	18	CD31	0.71235	-0.000637814
19	19	CD31	0.713999	-0.000198791
19	20	CD31	0.714609	-0.000799453
19	21	CD31	0.715626	-0.000992836
19	22	CD31	0.717628	-0.000200715
19	23	CD31	0.719954	0.000915654
19	24	CD31	0.723365	0.00311611
19	25	CD31	0.729406	0.00794686
19	26	CD31	0.740894	0.0182246
19	27	CD31	0.761429	0.0375501
19	28	CD31	0.799571	0.0744815
19	29	CD31	0.875743	0.149443
19	30	CD31	1.01187	0.284356
19	31	CD31	1.23245	0.50373
19	32	CD31	1.54124	0.811305
19	33	CD31	1.91506	1.18392
19	34	CD31	2.30986	1.57751
19	35	CD31	2.68607	1.95251
19	36	CD31	3.02292	2.28815
19	37	CD31	3.30986	2.57388
19	38	CD31	3.54562	2.80843
19	39	CD31	3.73621	2.99781
19	40	CD31	3.86969	3.13008
20	1	CD31	0.681189	0.00226058
20	2	CD31	0.68151	0.00134059
20	3	CD31	0.682228	0.000817878
20	4	CD31	0.68394	0.00128955
20	5	CD31	0.684327	0.000435428
20	6	CD31	0.685203	7.09019e-05
20	7	CD31	0.686744	0.000370968
20	8	CD31	0.687915	0.000301128
20	9	CD31	0.688351	-0.00050328
20	10	CD31	0.69013	3.437e-05
20	11	CD31	0.691089	-0.000247365
20	12	CD31	0.691978	-0.000599195
20	13	CD31	0.692688	-0.00112972
20	14	CD31	0.694494	-0.000563995
20	15	CD31	0.695647	-0.000652134
20	16	CD31	0.697264	-0.000276192
20	17	CD31	0.698114	-0.000666347
20	18	CD31	0.698852	-0.00116963
20	19	CD31	0.699874	-0.00138872
20	20	CD31	0.701548	-0.00095556
20	21	CD31	0.7037	-4.35326e-05
20	22	CD31	0.705557	0.000572557
20	23	CD31	0.707639	0.00141306
20	24	CD31	0.710356	0.00288984
20	25	CD31	0.716031	0.00732396
20	26	CD31	0.726169	0.0162212
20	27	CD31	0.745153	0.0339644
20	28	CD31	0.781922	0.0694923
20	29	CD31	0.852164	0.138494
20	30	CD31	0.980548	0.265637
20	31	CD31	1.18935	0.473203
20	32	CD31	1.4864	0.769005
20	33	CD31	1.84991	1.13127
20	34	CD31	2.2401	1.52022
20	35	CD31	2.61223	1.89111
20	36	CD31	2.94497	2.22262
20	37	CD31	3.2347	2.51111
20	38	CD31	3.47597	2.75113
20	39	CD31	3.66755	2.94148
20	40	CD31	3.80324	3.07592
21	1	CD31	0.690869	0.00110656
21	2	CD31	0.691778	0.000765722
21	3	CD31	0.693211	0.000949702
21	4	CD31	0.693888	0.000377119
21	5	CD31	0.695029	0.000267904
21	6	CD31	0.696442	0.0004312
21	7	CD31	0.697771	0.000511051
21	8	CD31	0.699071	0.000561337
21	9	CD31	0.699755	-4.03329e-06
21	10	CD31	0.700844	-0.000164867
21	11	CD31	0.701707	-0.000551423
21	12	CD31	0.702841	-0.000666837
21	13	CD31	0.70451	-0.000248016
21	14	CD31	0.705897	-0.000110468
21	15	CD31	0.706547	-0.000709515
21	16	CD31	0.707549	-0.000957669
21	17	CD31	0.7088	-0.000956378
21	18	CD31	0.709968	-0.00103818
21	19	CD31	0.710978	-0.00127709
21	20	CD31	0.712555	-0.000950656
21	21	CD31	0.714393	-0.000361365
21	22	CD31	0.716061	5.64431e-05
21	23	CD31	0.718749	0.00149486
21	24	CD31	0.721851	0.00334688
21	25	CD31	0.726288	0.00653505
21	26	CD31	0.737255	0.0162518
21	27	CD31	0.75635	0.0340969
21	28	CD31	0.792114	0.0686118
21	29	CD31	0.86228	0.137528
21	30	CD31	0.991386	0.265385
21	31	CD31	1.20073	0.473478
21	32	CD31	1.49634	0.767837
21	33	CD31	1.8587	1.12895
21	34	CD31	2.24421	1.51321
21	35	CD31	2.61135	1.8791
21	36	CD31	2.94262	2.20912
21	37	CD31	3.23188	2.49713
21	38	CD31	3.46794	2.73194
21	39	CD31	3.65835	2.9211
21	40	CD31	3.78881	3.05031
22	1	CD31	0.67734	0.00232981
22	2	CD31	0.677423	0.00124745
22	3	CD31	0.678558	0.00121879
22	4	CD31	0.679208	0.000703809
22	5	CD31	0.679553	-0.000115154
22	6	CD31	0.680344	-0.00048887
22	7	CD31	0.68186	-0.000137197
22	8	CD31	0.68298	-0.000181478
22	9	CD31	0.684737	0.000411236
22	10	CD31	0.68537	-0.000120611
22	11	CD31	0.68573	-0.000924732
22	12	CD31	0.687288	-0.000531336
22	13	CD31	0.689038	5.40461e-05
22	14	CD31	0.690075	-7.35622e-05
22	15	CD31	0.690546	-0.000766819
22	16	CD31	0.691839	-0.000638365
22	17	CD31	0.69246	-0.0011813
22	18	CD31	0.694351	-0.000454594
22	19	CD31	0.696682	0.000711934
22	20	CD31	0.699649	0.0025142
22	21	CD31	0.705379	0.00707927
22	22	CD31	0.713987	0.0145234
22	23	CD31	0.73016	0.0295318
22	24	CD31	0.761975	0.060182
22	25	CD31	0.825152	0.122195
22	26	CD31	0.940871	0.23675
22	27	CD31	1.13202	0.42673
22	28	CD31	1.40404	0.697586
22	29	CD31	1.73508	1.02747
22	30	CD31	2.08658	1.3778
22	31	CD31	2.42106	1.71112
22	32	CD31	2.72185	2.01074
22	33	CD31	2.98558	2.27331
22	34	CD31	3.21647	2.50304
22	35	CD31	3.41211	2.69751
22	36	CD31	3.57914	2.86337
22	37	CD31	3.72056	3.00363
22	38	CD31	3.8374	3.1193
22	39	CD31	3.93304	3.21378
22	40	CD31	4.00258	3.28216
23	1	CD31	0.696731	0.00238378
23	2	CD31	0.696878	0.00129268
23	3	CD31	0.697893	0.00106788
23	4	CD31	0.698396	0.000332564
23	5	CD31	0.69949	0.000187572
23	6	CD31	0.701268	0.000727021
23	7	CD31	0.702168	0.000387837
23	8	CD31	0.703194	0.000175195
23	9	CD31	0.704261	3.55967e-06
23	10	CD31	0.704937	-0.00055926
23	11	CD31	0.706164	-0.00057193
23	12	CD31	0.706695	-0.00127947
23	13	CD31	0.70802	-0.00119355
23	14	CD31	0.70938	-0.00107211
23	15	CD31	0.710753	-0.000937558
23	16	CD31	0.712351	-0.000578711
23	17	CD31	0.713423	-0.00074528
23	18	CD31	0.71555	0.000142617
23	19	CD31	0.717713	0.00106628
23	20	CD31	0.720733	0.00284735
23	21	CD31	0.725872	0.0067482
23	22	CD31	0.735311	0.014948
23	23	CD31	0.751736	0.0301337
23	24	CD31	0.784543	0.0617023
23	25	CD31	0.848895	0.124815
23	26	CD31	0.968072	0.242754
23	27	CD31	1.16438	0.437828
23	28	CD31	1.44522	0.717426
23	29	CD31	1.78844	1.0594
23	30	CD31	2.15185	1.42157
23	31	CD31	2.49774	1.76623
23	32	CD31	2.80612	2.07337
23	33	CD31	3.08272	2.34873
23	34	CD31	3.3239	2.58867
23	35	CD31	3.5232	2.78674
23	36	CD31	3.69229	2.95458
23	37	CD31	3.8391	3.10015
23	38	CD31	3.95444	3.21426
23	39	CD31	4.05442	3.31299
23	40	CD31	4.12486	3.3822
24	1	CD31	0.701613	0.00144877
24	2	CD31	0.702296	0.000981128
24	3	CD31	0.703403	0.000936922
24	4	CD31	0.70451	0.00089188
24	5	CD31	0.705694	0.00092516
24	6	CD31	0.706826	0.00090551
24	7	CD31	0.707589	0.000517981
24	8	CD31	0.708513	0.000290132
24	9	CD31	0.708705	-0.000669066
24	10	CD31	0.70883	-0.00169526
24	11	CD31	0.710163	-0.00151321
24	12	CD31	0.711733	-0.00109381
24	13	CD31	0.712866	-0.0011128
24	14	CD31	0.71403	-0.00109979
24	15	CD31	0.715209	-0.00107122
24	16	CD31	0.71697	-0.000462336
24	17	CD31	0.718612	2.87662e-05
24	18	CD31	0.719807	7.27744e-05
24	19	CD31	0.721961	0.00107594
24	20	CD31	0.725109	0.00307242
24	21	CD31	0.730018	0.00682974
24	22	CD31	0.738703	0.0143635
24	23	CD31	0.754787	0.0292969
24	24	CD31	0.787494	0.0608528
24	25	CD31	0.851204	0.123411
24	26	CD31	0.968162	0.239218
24	27	CD31	1.15964	0.429549
24	28	CD31	1.43146	0.700217
24	29	CD31	1.76558	1.03319
24	30	CD31	2.12455	1.391
24	31	CD31	2.47073	1.73603
24	32	CD31	2.78244	2.04659
24	33	CD31	3.05502	2.31802
24	34	CD31	3.29262	2.55447
24	35	CD31	3.49137	2.75206
24	36	CD31	3.66781	2.92736
24	37	CD31	3.81535	3.07375
24	38	CD31	3.93766	3.1949
24	39	CD31	4.03632	3.29241
24	40	CD31	4.11041	3.36535
25	1	TM	0.513152	0.000316911
25	2	TM	0.514273	-5.50392e-05
25	3	TM	0.516093	0.00027122
25	4	TM	0.518136	0.000820221
25	5	TM	0.519454	0.000644311
25	6	TM	0.520284	-1.89867e-05
25	7	TM	0.521187	-0.000609149
25	8	TM	0.523052	-0.000237889
25	9	TM	0.524937	0.000153101
25	10	TM	0.525748	-0.000528853
25	11	TM	0.52754	-0.00023043
25	12	TM	0.529302	3.75358e-05
25	13	TM	0.530826	6.82152e-05
25	14	TM	0.53158	-0.000671495
25	15	TM	0.53323	-0.000515527
25	16	TM	0.534678	-0.000560903
25	17	TM	0.536327	-0.000405412
25	18	TM	0.5376	-0.000626204
25	19	TM	0.539579	-0.000140145
25	20	TM	0.543764	0.00255039
25	21	TM	0.549206	0.00649924
25	22	TM	0.559673	0.0154727
25	23	TM	0.579035	0.033341
25	24	TM	0.614821	0.0676336
25	25	TM	0.681619	0.132938
25	26	TM	0.803146	0.252972
25	27	TM	1.00406	0.452394
25	28	TM	1.29364	0.740477
25	29	TM	1.65793	1.10327
25	30	TM	2.05973	1.50358
25	31	TM	2.4583	1.90066
25	32	TM	2.81515	2.25602
25	33	TM	3.11324	2.55261
25	34	TM	3.3444	2.78227
25	35	TM	3.5064	2.94278
25	36	TM	3.61481	3.04969
25	37	TM	3.6808	3.1142
25	38	TM	3.72192	3.15382
25	39	TM	3.75296	3.18336
25	40	TM	3.77424	3.20315
26	1	TM	0.508345	0.00157572
26	2	TM	0.509194	0.00117061
26	3	TM	0.510334	0.00105643
26	4	TM	0.511482	0.00095017
26	5	TM	0.512469	0.000682921
26	6	TM	0.513186	0.0001462
26	7	TM	0.51434	4.51889e-05
26	8	TM	0.515371	-0.000178191
26	9	TM	0.51611	-0.000693275
26	10	TM	0.517442	-0.000614817
26	11	TM	0.518967	-0.000344908
26	12	TM	0.520069	-0.000496524
26	13	TM	0.520969	-0.000851093
26	14	TM	0.522448	-0.000626484
26	15	TM	0.522915	-0.00141313
26	16	TM	0.524214	-0.00136823
26	17	TM	0.526196	-0.000641091
26	18	TM	0.528036	-5.48008e-05
26	19	TM	0.530582	0.00123679
26	20	TM	0.533764	0.00316484
26	21	TM	0.538393	0.00653944
26	22	TM	0.548377	0.0152685
26	23	TM	0.566639	0.0322766
26	24	TM	0.60213	0.0665133
26	25	TM	0.670153	0.133282
26	26	TM	0.79102	0.252894
26	27	TM	0.993017	0.453638
26	28	TM	1.28608	0.745443
26	29	TM	1.65651	1.11463
26	30	TM	2.06828	1.52514
26	31	TM	2.47844	1.93404
26	32	TM	2.84956	2.30391
26	33	TM	3.15702	2.61011
26	34	TM	3.3917	2.84354
26	35	TM	3.56071	3.0113
26	36	TM	3.67351	3.12285
26	37	TM	3.74314	3.19122
26	38	TM	3.78905	3.23587
26	39	TM	3.82114	3.26671
26	40	TM	3.84197	3.28629
27	1	TM	0.512097	0.00176726
27	2	TM	0.512741	0.00104686
27	3	TM	0.51425	0.00119269
27	4	TM	0.514466	4.48562e-05
27	5	TM	0.516137	0.00035293
27	6	TM	0.517972	0.000823604
27	7	TM	0.518983	0.000471735
27	8	TM	0.519851	-2.40196e-05
27	9	TM	0.521036	-0.000202439
27	10	TM	0.52164	-0.000962302
27	11	TM	0.523473	-0.000492998
27	12	TM	0.524926	-0.000403495
27	13	TM	0.526129	-0.000564212
27	14	TM	0.526799	-0.00125791
27	15	TM	0.527528	-0.00189213
27	16	TM	0.529688	-0.00109643
27	17	TM	0.531764	-0.00038406
27	18	TM	0.534206	0.000694344
27	19	TM	0.535834	0.000959562
27	20	TM	0.538979	0.00274029
27	21	TM	0.545424	0.00782233
27	22	TM	0.55568	0.0167143
27	23	TM	0.574661	0.0343322
27	24	TM	0.610292	0.0685995
27	25	TM	0.681105	0.138048
27	26	TM	0.807965	0.263545
27	27	TM	1.01543	0.469646
27	28	TM	1.31497	0.767825
27	29	TM	1.69016	1.14165
27	30	TM	2.10011	1.55024
27	31	TM	2.50095	1.94971
27	32	TM	2.8612	2.3086
27	33	TM	3.15924	2.60528
27	34	TM	3.39042	2.83509
27	35	TM	3.55723	3.00054
27	36	TM	3.66388	3.10583
27	37	TM	3.73194	3.17252
27	38	TM	3.77484	3.21406
27	39	TM	3.80435	3.2422
27	40	TM	3.82327	3.25976
28	1	TM	0.511532	0.00223178
28	2	TM	0.512193	0.00148537
28	3	TM	0.512991	0.000876111
28	4	TM	0.513825	0.000302973
28	5	TM	0.515393	0.000463567
28	6	TM	0.516406	6.9183e-05
28	7	TM	0.517479	-0.000264583
28	8	TM	0.51917	1.84989e-05
28	9	TM	0.520588	2.98435e-05
28	10	TM	0.521418	-0.000547169
28	11	TM	0.522589	-0.00078372
28	12	TM	0.524322	-0.000457723
28	13	TM	0.525555	-0.000631451
28	14	TM	0.526717	-0.000877598
28	15	TM	0.528657	-0.000344236
28	16	TM	0.530117	-0.000291168
28	17	TM	0.532356	0.000540634
28	18	TM	0.533688	0.000465612
28	19	TM	0.536061	0.00143123
28	20	TM	0.541306	0.00526865
28	21	TM	0.549985	0.0125409
28	22	TM	0.566652	0.0278004
28	23	TM	0.599547	0.0592883
28	24	TM	0.661739	0.120073
28	25	TM	0.774851	0.231778
28	26	TM	0.966448	0.421967
28	27	TM	1.2516	0.705708
28	28	TM	1.61739	1.0701
28	29	TM	2.02969	1.48099
28	30	TM	2.43955	1.88944
28	31	TM	2.81075	2.25923
28	32	TM	3.12459	2.57167
28	33	TM	3.36463	2.8103
28	34	TM	3.52636	2.97062
28	35	TM	3.63387	3.07673
28	36	TM	3.70342	3.14487
28	37	TM	3.74861	3.18865
28	38	TM	3.78008	3.21871
28	39	TM	3.80574	3.24297
28	40	TM	3.82451	3.26033
29	1	TM	0.508756	0.000870635
29	2	TM	0.509496	7.52158e-05
29	3	TM	0.511356	0.000399947
29	4	TM	0.512491	-2.92764e-07
29	5	TM	0.513388	-0.000637819
29	6	TM	0.51562	5.84283e-05
29	7	TM	0.517795	0.00069817
29	8	TM	0.518863	0.000231471
29	9	TM	0.519949	-0.000217287
29	10	TM	0.521961	0.000259436
29	11	TM	0.523124	-0.000113326
29	12	TM	0.524796	2.41276e-05
29	13	TM	0.526072	-0.000235147
29	14	TM	0.527436	-0.00040585
29	15	TM	0.528587	-0.000790771
29	16	TM	0.530421	-0.000491372
29	17	TM	0.532093	-0.000355051
29	18	TM	0.534197	0.000214
29	19	TM	0.536879	0.00136134
29	20	TM	0.542408	0.00535521
29	21	TM	0.551554	0.0129656
29	22	TM	0.568352	0.028229
29	23	TM	0.601296	0.0596373
29	24	TM	0.662924	0.11973
29	25	TM	0.775393	0.230665
29	26	TM	0.965723	0.41946
29	27	TM	1.24731	0.699507
29	28	TM	1.60955	1.06022
29	29	TM	2.01703	1.46616
29	30	TM	2.42517	1.87277
29	31	TM	2.79153	2.23759
29	32	TM	3.09673	2.54125
29	33	TM	3.33466	2.77765
29	34	TM	3.50154	2.943
29	35	TM	3.61041	3.05033
29	36	TM	3.67766	3.11604
29	37	TM	3.72396	3.16082
29	38	TM	3.75673	3.19205
29	39	TM	3.77719	3.21097
29	40	TM	3.79329	3.22553
30	1	TM	0.497085	0.00154066
30	2	TM	0.497776	0.000838422
30	3	TM	0.498263	-6.7753e-05
30	4	TM	0.498898	-0.000826376
30	5	TM	0.500991	-0.000126981
30	6	TM	0.503706	0.00119505
30	7	TM	0.505285	0.00138101
30	8	TM	0.505929	0.000631949
30	9	TM	0.506411	-0.000279351
30	10	TM	0.508417	0.00033332
30	11	TM	0.509498	2.05093e-05
30	12	TM	0.510063	-0.000807881
30	13	TM	0.511345	-0.000919168
30	14	TM	0.512048	-0.00160922
30	15	TM	0.513713	-0.00133814
30	16	TM	0.516243	-0.00020065
30	17	TM	0.517946	0.000108335
30	18	TM	0.520013	0.000781981
30	19	TM	0.522347	0.00172337
30	20	TM	0.527004	0.00498636
30	21	TM	0.536276	0.0128649
30	22	TM	0.55309	0.0282856
30	23	TM	0.584561	0.0583636
30	24	TM	0.647049	0.119459
30	25	TM	0.763285	0.234301
30	26	TM	0.957013	0.426636
30	27	TM	1.24581	0.714039
30	28	TM	1.61738	1.08421
30	29	TM	2.038	1.50344
30	30	TM	2.45944	1.92349
30	31	TM	2.84102	2.30368
30	32	TM	3.15365	2.61491
30	33	TM	3.39505	2.85492
30	34	TM	3.57002	3.0285
30	35	TM	3.68174	3.13882
30	36	TM	3.74945	3.20514
30	37	TM	3.78951	3.2438
30	38	TM	3.82193	3.27483
30	39	TM	3.84399	3.2955
30	40	TM	3.85898	3.30909
31	1	TM	0.496393	0.0026799
31	2	TM	0.496315	0.00141852
31	3	TM	0.496554	0.00047388
31	4	TM	0.497132	-0.000130301
31	5	TM	0.498362	-8.37475e-05
31	6	TM	0.499947	0.000318497
31	7	TM	0.501446	0.000634195
31	8	TM	0.502419	0.000423643
31	9	TM	0.503417	0.000239318
31	10	TM	0.504338	-2.2672e-05
31	11	TM	0.505433	-0.000111153
31	12	TM	0.506916	0.000188988
31	13	TM	0.507462	-0.000448451
31	14	TM	0.509088	-5.7955e-06
31	15	TM	0.510035	-0.0002415
31	16	TM	0.510355	-0.00110395
31	17	TM	0.511843	-0.000799097
31	18	TM	0.512784	-0.00104118
31	19	TM	0.51441	-0.000598106
31	20	TM	0.515725	-0.000467004
31	21	TM	0.51746	8.55633e-05
31	22	TM	0.517995	-0.000563261
31	23	TM	0.520164	0.000423109
31	24	TM	0.523753	0.00282902
31	25	TM	0.528671	0.00656394
31	26	TM	0.537306	0.0140159
31	27	TM	0.552974	0.0285005
31	28	TM	0.582491	0.0568345
31	29	TM	0.641447	0.114608
31	30	TM	0.748758	0.220736
31	31	TM	0.928442	0.399237
31	32	TM	1.19752	0.667135
31	33	TM	1.54708	1.01551
31	34	TM	1.94421	1.41145
31	35	TM	2.34549	1.81155
31	36	TM	2.71971	2.18459
31	37	TM	3.0314	2.4951
31	38	TM	3.27952	2.74204
31	39	TM	3.46011	2.92144
31	40	TM	3.56922	3.02936
32	1	TM	0.486806	-0.000311783
32	2	TM	0.487779	-0.000566265
32	3	TM	0.489085	-0.000487617
32	4	TM	0.490058	-0.000741742
32	5	TM	0.491438	-0.00058975
32	6	TM	0.492841	-0.00041344
32	7	TM	0.494696	0.000213749
32	8	TM	0.49624	0.000530518
32	9	TM	0.49817	0.00123311
32	10	TM	0.49909	0.000926054
32	11	TM	0.499961	0.00056932
32	12	TM	0.500763	0.000144249
32	13	TM	0.502532	0.000685548
32	14	TM	0.503117	4.33975e-05
32	15	TM	0.504048	-0.000253225
32	16	TM	0.505687	0.000157719
32	17	TM	0.506558	-0.000198092
32	18	TM	0.507536	-0.000447209
32	19	TM	0.508389	-0.000821676
32	20	TM	0.509637	-0.000801083
32	21	TM	0.510879	-0.000787165
32	22	TM	0.511763	-0.0011301
32	23	TM	0.514174	5.30212e-05
32	24	TM	0.517463	0.00211442
32	25	TM	0.522233	0.00565711
32	26	TM	0.53164	0.0138373
32	27	TM	0.548488	0.0294581
32	28	TM	0.580595	0.0603375
32	29	TM	0.642828	0.121343
32	30	TM	0.756231	0.233518
32	31	TM	0.947477	0.423537
32	32	TM	1.23049	0.705322
32	33	TM	1.59192	1.06552
32	34	TM	1.99561	1.46799
32	35	TM	2.39963	1.87078
32	36	TM	2.76645	2.23637
32	37	TM	3.07207	2.54077
32	38	TM	3.31557	2.78303
32	39	TM	3.4915	2.95774
32	40	TM	3.59885	3.06387
33	1	TM	0.490716	0.00165538
33	2	TM	0.49103	0.000792471
33	3	TM	0.49132	-9.42453e-05
33	4	TM	0.491789	-0.000802774
33	5	TM	0.492968	-0.00079998
33	6	TM	0.494846	-9.87994e-05
33	7	TM	0.496376	0.000254082
33	8	TM	0.497541	0.0002426
33	9	TM	0.499104	0.00062883
33	10	TM	0.499775	0.000123106
33	11	TM	0.500933	0.000103846
33	12	TM	0.502517	0.000511355
33	13	TM	0.503729	0.000546156
33	14	TM	0.504588	0.00022923
33	15	TM	0.505992	0.000456316
33	16	TM	0.507349	0.000636492
33	17	TM	0.507891	1.69496e-06
33	18	TM	0.508764	-0.000302058
33	19	TM	0.509966	-0.00027745
33	20	TM	0.511211	-0.000208793
33	21	TM	0.511601	-0.000995761
33	22	TM	0.512848	-0.000925436
33	23	TM	0.514482	-0.000468276
33	24	TM	0.517367	0.00123987
33	25	TM	0.5229	0.00559612
33	26	TM	0.532002	0.0135213
33	27	TM	0.547599	0.0279418
33	28	TM	0.577088	0.0562542
33	29	TM	0.634789	0.112779
33	30	TM	0.740984	0.217797
33	31	TM	0.919995	0.395631
33	32	TM	1.18613	0.660592
33	33	TM	1.53192	1.00521
33	34	TM	1.92419	1.39629
33	35	TM	2.32095	1.79188
33	36	TM	2.68542	2.15518
33	37	TM	2.9925	2.46107
33	38	TM	3.23759	2.70499
33	39	TM	3.41746	2.88368
33	40	TM	3.52862	2.99366
34	1	TM	0.485525	0.000602534
34	2	TM	0.486265	7.09562e-05
34	3	TM	0.48716	-0.000305411
34	4	TM	0.489033	0.000295857
34	5	TM	0.49029	0.000281708
34	6	TM	0.491542	0.000262551
34	7	TM	0.493008	0.000457584
34	8	TM	0.493888	6.61668e-05
34	9	TM	0.495349	0.000256282
34	10	TM	0.496823	0.000458378
34	11	TM	0.498246	0.000610317
34	12	TM	0.498817	-8.99419e-05
34	13	TM	0.499308	-0.000870369
34	14	TM	0.50068	-0.000769869
34	15	TM	0.501587	-0.00113384
34	16	TM	0.502656	-0.0013358
34	17	TM	0.503776	-0.00148698
34	18	TM	0.506179	-0.000355293
34	19	TM	0.50834	0.000533866
34	20	TM	0.512202	0.0031248
34	21	TM	0.518581	0.00823289
34	22	TM	0.529902	0.0182826
34	23	TM	0.550878	0.037987
34	24	TM	0.591307	0.0771448
34	25	TM	0.669212	0.153778
34	26	TM	0.806593	0.289888
34	27	TM	1.029	0.511027
34	28	TM	1.34057	0.82132
34	29	TM	1.71934	1.19882
34	30	TM	2.12879	1.607
34	31	TM	2.52018	1.99712
34	32	TM	2.86126	2.33692
34	33	TM	3.14304	2.61743
34	34	TM	3.35661	2.82974
34	35	TM	3.5081	2.97996
34	36	TM	3.60707	3.07765
34	37	TM	3.67122	3.14053
34	38	TM	3.71439	3.18243
34	39	TM	3.74297	3.20974
34	40	TM	3.76027	3.22577
35	1	TM	0.516847	0.000754014
35	2	TM	0.51763	0.000278431
35	3	TM	0.519178	0.000567159
35	4	TM	0.521174	0.00130441
35	5	TM	0.522319	0.00119093
35	6	TM	0.522886	0.0004988
35	7	TM	0.523676	3.04891e-05
35	8	TM	0.524465	-0.000440147
35	9	TM	0.525193	-0.000970864
35	10	TM	0.526667	-0.000755629
35	11	TM	0.527929	-0.000752228
35	12	TM	0.529729	-0.000210777
35	13	TM	0.530335	-0.000863624
35	14	TM	0.531147	-0.00131089
35	15	TM	0.532477	-0.00123996
35	16	TM	0.534188	-0.000787382
35	17	TM	0.536011	-0.000223519
35	18	TM	0.537153	-0.000340521
35	19	TM	0.539582	0.00082976
35	20	TM	0.543485	0.003474
35	21	TM	0.549764	0.00849462
35	22	TM	0.561262	0.018733
35	23	TM	0.582048	0.0382601
35	24	TM	0.624466	0.0794197
35	25	TM	0.703949	0.157644
35	26	TM	0.844997	0.297433
35	27	TM	1.07437	0.525547
35	28	TM	1.39655	0.846465
35	29	TM	1.79089	1.23955
35	30	TM	2.21482	1.66222
35	31	TM	2.62351	2.06966
35	32	TM	2.98418	2.42906
35	33	TM	3.28242	2.72604
35	34	TM	3.51531	2.95768
35	35	TM	3.67382	3.11492
35	36	TM	3.77449	3.21434
35	37	TM	3.84026	3.27885
35	38	TM	3.88498	3.32231
35	39	TM	3.91671	3.35278
35	40	TM	3.93709	3.37191
36	1	TM	0.528691	0.000544854
36	2	TM	0.529674	0.000287659
36	3	TM	0.53168	0.00105322
36	4	TM	0.5329	0.00103271
36	5	TM	0.5341	0.000991944
36	6	TM	0.534726	0.000377717
36	7	TM	0.535521	-6.76499e-05
36	8	TM	0.536492	-0.000337481
36	9	TM	0.537345	-0.000725568
36	10	TM	0.538849	-0.000461819
36	11	TM	0.540404	-0.000147047
36	12	TM	0.540997	-0.00079513
36	13	TM	0.541795	-0.00123722
36	14	TM	0.542747	-0.00152606
36	15	TM	0.54435	-0.00116355
36	16	TM	0.545577	-0.00117732
36	17	TM	0.547274	-0.000720152
36	18	TM	0.549245	1.01227e-05
36	19	TM	0.551578	0.0011019
36	20	TM	0.555508	0.00379138
36	21	TM	0.561877	0.0089206
36	22	TM	0.573788	0.0195904
36	23	TM	0.596179	0.040741
36	24	TM	0.638251	0.0815725
36	25	TM	0.718582	0.160663
36	26	TM	0.863012	0.303853
36	27	TM	1.09594	0.535542
36	28	TM	1.42441	0.862765
36	29	TM	1.82476	1.26188
36	30	TM	2.25871	1.69459
36	31	TM	2.68101	2.11565
36	32	TM	3.05205	2.48545
36	33	TM	3.3562	2.78836
36	34	TM	3.58727	3.01818
36	35	TM	3.7531	3.18277
36	36	TM	3.85903	3.28747
36	37	TM	3.92649	3.35368
36	38	TM	3.97151	3.39746
36	39	TM	4.00149	3.4262
36	40	TM	4.01956	3.44304
37	1	EPCR	0.543246	0.00252823
37	2	EPCR	0.54396	0.00227542
37	3	EPCR	0.544346	0.0016937
37	4	EPCR	0.545453	0.00183422
37	5	EPCR	0.54535	0.000764343
37	6	EPCR	0.545545	-7.57042e-06
37	7	EPCR	0.546161	-0.000358317
37	8	EPCR	0.546449	-0.00103743
37	9	EPCR	0.546993	-0.00146065
37	10	EPCR	0.548276	-0.0011443
37	11	EPCR	0.549576	-0.000810967
37	12	EPCR	0.551201	-0.000152547
37	13	EPCR	0.552083	-0.000237278
37	14	EPCR	0.552573	-0.000714148
37	15	EPCR	0.553994	-0.00026053
37	16	EPCR	0.555055	-0.000166805
37	17	EPCR	0.555326	-0.000862662
37	18	EPCR	0.556282	-0.000872768
37	19	EPCR	0.557305	-0.000816534
37	20	EPCR	0.560402	0.00131287
37	21	EPCR	0.563353	0.00329737
37	22	EPCR	0.5672	0.00617738
37	23	EPCR	0.575365	0.0133752
37	24	EPCR	0.589995	0.0270386
37	25	EPCR	0.618827	0.054904
37	26	EPCR	0.673736	0.108846
37	27	EPCR	0.779122	0.213265
37	28	EPCR	0.969487	0.402663
37	29	EPCR	1.27361	0.705815
37	30	EPCR	1.6867	1.11795
37	31	EPCR	2.15458	1.58485
37	32	EPCR	2.60246	2.03177
37	33	EPCR	2.97971	2.40805
37	34	EPCR	3.26896	2.69633
37	35	EPCR	3.47442	2.90083
37	36	EPCR	3.61214	3.03758
37	37	EPCR	3.70376	3.12824
37	38	EPCR	3.7612	3.1847
37	39	EPCR	3.80434	3.22688
37	40	EPCR	3.83212	3.25369
38	1	EPCR	0.546966	0.00196757
38	2	EPCR	0.547321	0.00127013
38	3	EPCR	0.548431	0.0013264
38	4	EPCR	0.549538	0.00137993
38	5	EPCR	0.549945	0.000734228
38	6	EPCR	0.550205	-5.89314e-05
38	7	EPCR	0.550811	-0.000506384
38	8	EPCR	0.552006	-0.000364942
38	9	EPCR	0.552867	-0.000557108
38	10	EPCR	0.554115	-0.00036232
38	11	EPCR	0.554796	-0.000734611
38	12	EPCR	0.555638	-0.000945135
38	13	EPCR	0.556991	-0.000645324
38	14	EPCR	0.55822	-0.00046967
38	15	EPCR	0.558805	-0.000937864
38	16	EPCR	0.559996	-0.000800655
38	17	EPCR	0.561372	-0.000477181
38	18	EPCR	0.562596	-0.000306652
38	19	EPCR	0.563916	-4.02793e-05
38	20	EPCR	0.566158	0.00114913
38	21	EPCR	0.56868	0.00261737
38	22	EPCR	0.574214	0.00709815
38	23	EPCR	0.583224	0.0150558
38	24	EPCR	0.598289	0.0290669
38	25	EPCR	0.62708	0.0568047
38	26	EPCR	0.685158	0.11383
38	27	EPCR	0.795349	0.222967
38	28	EPCR	0.994812	0.421377
38	29	EPCR	1.31217	0.737683
38	30	EPCR	1.73811	1.16257
38	31	EPCR	2.21313	1.63654
38	32	EPCR	2.66094	2.0833
38	33	EPCR	3.03932	2.46062
38	34	EPCR	3.32828	2.74853
38	35	EPCR	3.52768	2.94688
38	36	EPCR	3.65987	3.07801
38	37	EPCR	3.74839	3.16548
38	38	EPCR	3.8048	3.22083
38	39	EPCR	3.84494	3.25992
38	40	EPCR	3.87244	3.28637
39	1	EPCR	0.537158	0.00192075
39	2	EPCR	0.537887	0.00156848
39	3	EPCR	0.538199	0.000798509
39	4	EPCR	0.538211	-0.000270918
39	5	EPCR	0.540355	0.000791833
39	6	EPCR	0.541226	0.000581726
39	7	EPCR	0.541546	-0.000179307
39	8	EPCR	0.54213	-0.000676351
39	9	EPCR	0.543774	-0.000113683
39	10	EPCR	0.544965	-4.60733e-06
39	11	EPCR	0.546021	-2.94034e-05
39	12	EPCR	0.546549	-0.000583191
39	13	EPCR	0.547574	-0.00063922
39	14	EPCR	0.549342	4.76638e-05
39	15	EPCR	0.550235	-0.000140926
39	16	EPCR	0.551349	-0.000107905
39	17	EPCR	0.551678	-0.000860593
39	18	EPCR	0.552774	-0.000845454
39	19	EPCR	0.55427	-0.000431143
39	20	EPCR	0.555886	0.000103927
39	21	EPCR	0.559422	0.00255904
39	22	EPCR	0.563658	0.00571344
39	23	EPCR	0.572165	0.0131392
39	24	EPCR	0.588311	0.0282038
39	25	EPCR	0.618153	0.056964
39	26	EPCR	0.675373	0.113104
39	27	EPCR	0.787184	0.223833
39	28	EPCR	0.987306	0.422874
39	29	EPCR	1.30394	0.738426
39	30	EPCR	1.73096	1.16436
39	31	EPCR	2.20801	1.64034
39	32	EPCR	2.6593	2.09054
39	33	EPCR	3.03128	2.46144
39	34	EPCR	3.31712	2.7462
39	35	EPCR	3.5168	2.94479
39	36	EPCR	3.64977	3.07669
39	37	EPCR	3.74045	3.16629
39	38	EPCR	3.79751	3.22226
39	39	EPCR	3.83686	3.26053
39	40	EPCR	3.86247	3.28506
40	1	EPCR	0.5423	0.00189331
40	2	EPCR	0.542788	0.00129384
40	3	EPCR	0.543217	0.000635611
40	4	EPCR	0.54396	0.000291495
40	5	EPCR	0.54524	0.000483999
40	6	EPCR	0.545804	-3.86326e-05
40	7	EPCR	0.546783	-0.000146714
40	8	EPCR	0.548053	3.53e-05
40	9	EPCR	0.548346	-0.000758652
40	10	EPCR	0.5501	-9.16947e-05
40	11	EPCR	0.55144	0.000161547
40	12	EPCR	0.552287	-7.96318e-05
40	13	EPCR	0.553323	-0.000130195
40	14	EPCR	0.554393	-0.000147737
40	15	EPCR	0.555052	-0.000575717
40	16	EPCR	0.556211	-0.000503912
40	17	EPCR	0.557512	-0.000289771
40	18	EPCR	0.557966	-0.000923446
40	19	EPCR	0.55923	-0.000746141
40	20	EPCR	0.561783	0.000719162
40	21	EPCR	0.564256	0.00210513
40	22	EPCR	0.569585	0.00634706
40	23	EPCR	0.57724	0.0129146
40	24	EPCR	0.592804	0.0273914
40	25	EPCR	0.623013	0.0565133
40	26	EPCR	0.681429	0.113842
40	27	EPCR	0.793148	0.224474
40	28	EPCR	0.992839	0.423077
40	29	EPCR	1.30959	0.738744
40	30	EPCR	1.73549	1.16356
40	31	EPCR	2.21599	1.64297
40	32	EPCR	2.67134	2.09723
40	33	EPCR	3.0496	2.4744
40	34	EPCR	3.33404	2.75775
40	35	EPCR	3.53973	2.96235
40	36	EPCR	3.68385	3.10539
40	37	EPCR	3.7748	3.19525
40	38	EPCR	3.83459	3.25396
40	39	EPCR	3.87446	3.29273
40	40	EPCR	3.90023	3.31743
41	1	EPCR	0.554151	0.00165334
41	2	EPCR	0.553889	0.000214697
41	3	EPCR	0.554289	-0.000561799
41	4	EPCR	0.556345	0.000317522
41	5	EPCR	0.558015	0.000810367
41	6	EPCR	0.558739	0.000358597
41	7	EPCR	0.559444	-0.000113438
41	8	EPCR	0.560596	-0.000138021
41	9	EPCR	0.56204	0.000129279
41	10	EPCR	0.563239	0.000151307
41	11	EPCR	0.564439	0.000174169
41	12	EPCR	0.565182	-0.000259421
41	13	EPCR	0.566033	-0.000585485
41	14	EPCR	0.568053	0.000258371
41	15	EPCR	0.56886	-0.000111084
41	16	EPCR	0.569674	-0.000473924
41	17	EPCR	0.570232	-0.00109318
41	18	EPCR	0.572043	-0.0004583
41	19	EPCR	0.572846	-0.000832286
41	20	EPCR	0.575308	0.000453062
41	21	EPCR	0.578006	0.00197427
41	22	EPCR	0.582783	0.00557382
41	23	EPCR	0.59139	0.0130045
41	24	EPCR	0.60681	0.0272474
41	25	EPCR	0.636005	0.0552659
41	26	EPCR	0.694196	0.11228
41	27	EPCR	0.805835	0.222742
41	28	EPCR	1.00684	0.422568
41	29	EPCR	1.32794	0.742494
41	30	EPCR	1.7611	1.17448
41	31	EPCR	2.24478	1.65698
41	32	EPCR	2.70606	2.11708
41	33	EPCR	3.09311	2.50296
41	34	EPCR	3.38204	2.79071
41	35	EPCR	3.58459	2.99208
41	36	EPCR	3.72796	3.13427
41	37	EPCR	3.82043	3.22557
41	38	EPCR	3.88119	3.28515
41	39	EPCR	3.92466	3.32745
41	40	EPCR	3.95168	3.35329
42	1	EPCR	0.55916	0.00264866
42	2	EPCR	0.55971	0.00149186
42	3	EPCR	0.560114	0.000189433
42	4	EPCR	0.560908	-0.000723771
42	5	EPCR	0.56389	0.000551946
42	6	EPCR	0.565797	0.000751919
42	7	EPCR	0.567219	0.00046671
42	8	EPCR	0.568658	0.000199263
42	9	EPCR	0.570511	0.000346008
42	10	EPCR	0.572295	0.000422957
42	11	EPCR	0.573458	-0.00012046
42	12	EPCR	0.574942	-0.00034374
42	13	EPCR	0.576505	-0.000487031
42	14	EPCR	0.577539	-0.00115949
42	15	EPCR	0.579157	-0.00124818
42	16	EPCR	0.58136	-0.000752274
42	17	EPCR	0.583853	3.44463e-05
42	18	EPCR	0.585351	-0.00017435
42	19	EPCR	0.586535	-0.000697799
42	20	EPCR	0.589137	0.0001977
42	21	EPCR	0.593193	0.00254672
42	22	EPCR	0.5981	0.00574761
42	23	EPCR	0.606959	0.0128997
42	24	EPCR	0.624044	0.0282783
42	25	EPCR	0.65582	0.0583476
42	26	EPCR	0.718015	0.118835
42	27	EPCR	0.836698	0.235812
42	28	EPCR	1.05066	0.448063
42	29	EPCR	1.38781	0.783513
42	30	EPCR	1.83408	1.22808
42	31	EPCR	2.33115	1.72343
42	32	EPCR	2.80119	2.19177
42	33	EPCR	3.19215	2.58102
42	34	EPCR	3.48689	2.87406
42	35	EPCR	3.687	3.07246
42	36	EPCR	3.81896	3.20271
42	37	EPCR	3.91171	3.29376
42	38	EPCR	3.97269	3.35303
42	39	EPCR	4.01578	3.39441
42	40	EPCR	4.0465	3.42343
43	1	EPCR	0.553456	0.000834871
43	2	EPCR	0.553604	-9.55664e-05
43	3	EPCR	0.554602	-0.000175266
43	4	EPCR	0.556483	0.000627123
43	5	EPCR	0.557259	0.000324621
43	6	EPCR	0.558203	0.000190145
43	7	EPCR	0.559789	0.000697372
43	8	EPCR	0.560155	-1.46735e-05
43	9	EPCR	0.560245	-0.00100322
43	10	EPCR	0.561607	-0.000719277
43	11	EPCR	0.564234	0.00082978
43	12	EPCR	0.565601	0.00111766
43	13	EPCR	0.565357	-0.000204139
43	14	EPCR	0.566697	5.68614e-05
43	15	EPCR	0.567664	-5.41905e-05
43	16	EPCR	0.56857	-0.000226814
43	17	EPCR	0.569824	-5.14058e-05
43	18	EPCR	0.569948	-0.00100539
43	19	EPCR	0.570228	-0.00180404
43	20	EPCR	0.571717	-0.00139265
43	21	EPCR	0.57301	-0.00117844
43	22	EPCR	0.574463	-0.000803897
43	23	EPCR	0.577297	0.000951571
43	24	EPCR	0.581262	0.00383828
43	25	EPCR	0.587446	0.00894376
43	26	EPCR	0.597981	0.0184005
43	27	EPCR	0.618072	0.0374135
43	28	EPCR	0.657801	0.0760639
43	29	EPCR	0.732912	0.150097
43	30	EPCR	0.875694	0.2918
43	31	EPCR	1.12258	0.537603
43	32	EPCR	1.49035	0.904302
43	33	EPCR	1.94568	1.35855
43	34	EPCR	2.42316	1.83496
43	35	EPCR	2.8537	2.26442
43	36	EPCR	3.1971	2.60674
43	37	EPCR	3.45046	2.85902
43	38	EPCR	3.62755	3.03503
43	39	EPCR	3.74582	3.15222
43	40	EPCR	3.81766	3.22299
44	1	EPCR	0.533208	0.000704803
44	2	EPCR	0.533274	-0.000316864
44	3	EPCR	0.533542	-0.00113713
44	4	EPCR	0.534914	-0.000853331
44	5	EPCR	0.53777	0.00091456
44	6	EPCR	0.539501	0.00155783
44	7	EPCR	0.539497	0.000466367
44	8	EPCR	0.540367	0.000248171
44	9	EPCR	0.541669	0.00046193
44	10	EPCR	0.542706	0.000410985
44	11	EPCR	0.543536	0.000153033
44	12	EPCR	0.5449	0.000429079
44	13	EPCR	0.545477	-8.1358e-05
44	14	EPCR	0.546747	0.00010087
44	15	EPCR	0.546908	-0.000826382
44	16	EPCR	0.548053	-0.000769145
44	17	EPCR	0.549195	-0.000715841
44	18	EPCR	0.54975	-0.00124857
44	19	EPCR	0.55154	-0.00054647
44	20	EPCR	0.552253	-0.000921188
44	21	EPCR	0.553035	-0.00122664
44	22	EPCR	0.554732	-0.000618005
44	23	EPCR	0.557559	0.0011208
44	24	EPCR	0.560606	0.00308044
44	25	EPCR	0.566436	0.00782171
44	26	EPCR	0.577454	0.017752
44	27	EPCR	0.598526	0.0377365
44	28	EPCR	0.637559	0.0756807
44	29	EPCR	0.713544	0.150579
44	30	EPCR	0.856127	0.292073
44	31	EPCR	1.10278	0.537634
44	32	EPCR	1.46987	0.903643
44	33	EPCR	1.92877	1.36145
44	34	EPCR	2.40851	1.8401
44	35	EPCR	2.83946	2.26997
44	36	EPCR	3.18239	2.61181
44	37	EPCR	3.43286	2.86119
44	38	EPCR	3.60404	3.03129
44	39	EPCR	3.71792	3.14407
44	40	EPCR	3.78957	3.21464
45	1	EPCR	0.5437	0.00309959
45	2	EPCR	0.543833	0.00208526
45	3	EPCR	0.544939	0.00204344
45	4	EPCR	0.5451	0.00105749
45	5	EPCR	0.545263	7.27818e-05
45	6	EPCR	0.545852	-0.000485809
45	7	EPCR	0.54693	-0.000555225
45	8	EPCR	0.548364	-0.000269218
45	9	EPCR	0.549052	-0.000728925
45	10	EPCR	0.551297	0.000368599
45	11	EPCR	0.552079	2.59046e-06
45	12	EPCR	0.553159	-6.4143e-05
45	13	EPCR	0.554313	-5.85761e-05
45	14	EPCR	0.555312	-0.000206968
45	15	EPCR	0.555745	-0.000921783
45	16	EPCR	0.557222	-0.000591669
45	17	EPCR	0.558033	-0.000928471
45	18	EPCR	0.559037	-0.00107215
45	19	EPCR	0.560526	-0.000730894
45	20	EPCR	0.561768	-0.000636516
45	21	EPCR	0.56271	-0.000841651
45	22	EPCR	0.564405	-0.000294397
45	23	EPCR	0.567393	0.00154544
45	24	EPCR	0.570291	0.00329606
45	25	EPCR	0.575552	0.00740987
45	26	EPCR	0.586192	0.0169018
45	27	EPCR	0.606258	0.0358205
45	28	EPCR	0.643409	0.0718241
45	29	EPCR	0.715298	0.142565
45	30	EPCR	0.851077	0.277197
45	31	EPCR	1.08918	0.514149
45	32	EPCR	1.44652	0.870346
45	33	EPCR	1.89355	1.31622
45	34	EPCR	2.36382	1.78535
45	35	EPCR	2.78845	2.20883
45	36	EPCR	3.12756	2.54679
45	37	EPCR	3.38377	2.80185
45	38	EPCR	3.55819	2.97513
45	39	EPCR	3.67553	3.09132
45	40	EPCR	3.74768	3.16233
46	1	EPCR	0.550292	0.00433906
46	2	EPCR	0.550128	0.00315827
46	3	EPCR	0.550692	0.00270506
46	4	EPCR	0.551173	0.00216925
46	5	EPCR	0.549861	-0.00015888
46	6	EPCR	0.549866	-0.00117153
46	7	EPCR	0.551211	-0.000843082
46	8	EPCR	0.552025	-0.00104601
46	9	EPCR	0.553502	-0.000585351
46	10	EPCR	0.554941	-0.000163618
46	11	EPCR	0.5555	-0.000621113
46	12	EPCR	0.556467	-0.000671628
46	13	EPCR	0.55741	-0.000744972
46	14	EPCR	0.55855	-0.000622514
46	15	EPCR	0.559167	-0.00102249
46	16	EPCR	0.560666	-0.000539604
46	17	EPCR	0.56182	-0.000402841
46	18	EPCR	0.563538	0.000297902
46	19	EPCR	0.56434	8.31163e-05
46	20	EPCR	0.566003	0.000729499
46	21	EPCR	0.568899	0.0026088
46	22	EPCR	0.573986	0.00667876
46	23	EPCR	0.582858	0.0145337
46	24	EPCR	0.598078	0.0287372
46	25	EPCR	0.626784	0.0564256
46	26	EPCR	0.684203	0.112828
46	27	EPCR	0.793217	0.220825
46	28	EPCR	0.992027	0.418618
46	29	EPCR	1.31093	0.736506
46	30	EPCR	1.74277	1.16733
46	31	EPCR	2.23227	1.65582
46	32	EPCR	2.70153	2.12405
46	33	EPCR	3.10376	2.52527
46	34	EPCR	3.40881	2.8293
46	35	EPCR	3.62479	3.04427
46	36	EPCR	3.7697	3.18816
46	37	EPCR	3.86637	3.28381
46	38	EPCR	3.92748	3.3439
46	39	EPCR	3.96616	3.38157
46	40	EPCR	3.99283	3.40722
47	1	EPCR	0.564257	0.00185862
47	2	EPCR	0.56483	0.00127629
47	3	EPCR	0.565652	0.000942815
47	4	EPCR	0.566188	0.000324012
47	5	EPCR	0.567198	0.000178291
47	6	EPCR	0.568499	0.000324334
47	7	EPCR	0.569672	0.000342287
47	8	EPCR	0.570212	-0.000272404
47	9	EPCR	0.571308	-0.000331639
47	10	EPCR	0.572779	-1.62585e-05
47	11	EPCR	0.573566	-0.00038359
47	12	EPCR	0.574715	-0.000389836
47	13	EPCR	0.575797	-0.000463019
47	14	EPCR	0.576647	-0.000768004
47	15	EPCR	0.577736	-0.000834153
47	16	EPCR	0.579343	-0.000382755
47	17	EPCR	0.580132	-0.000748954
47	18	EPCR	0.58174	-0.00029541
47	19	EPCR	0.582838	-0.000352559
47	20	EPCR	0.584988	0.000641659
47	21	EPCR	0.587986	0.00248518
47	22	EPCR	0.592836	0.00617955
47	23	EPCR	0.600657	0.0128454
47	24	EPCR	0.616155	0.0271885
47	25	EPCR	0.645643	0.0555214
47	26	EPCR	0.702261	0.110984
47	27	EPCR	0.808593	0.216161
47	28	EPCR	1.00333	0.409743
47	29	EPCR	1.31919	0.724452
47	30	EPCR	1.75055	1.15466
47	31	EPCR	2.2434	1.64634
47	32	EPCR	2.71623	2.11802
47	33	EPCR	3.11909	2.51973
47	34	EPCR	3.42531	2.82479
47	35	EPCR	3.63855	3.03688
47	36	EPCR	3.78279	3.17997
47	37	EPCR	3.87731	3.27333
47	38	EPCR	3.94011	3.33497
47	39	EPCR	3.98217	3.37587
47	40	EPCR	4.00789	3.40044
48	1	EPCR	0.573634	0.00179082
48	2	EPCR	0.574496	0.00149249
48	3	EPCR	0.575882	0.00171702
48	4	EPCR	0.576299	0.000973509
48	5	EPCR	0.57691	0.000424189
48	6	EPCR	0.577817	0.000170865
48	7	EPCR	0.578757	-4.96758e-05
48	8	EPCR	0.579621	-0.000346451
48	9	EPCR	0.580679	-0.000448438
48	10	EPCR	0.58189	-0.000398851
48	11	EPCR	0.582936	-0.000513355
48	12	EPCR	0.583303	-0.00130658
48	13	EPCR	0.584659	-0.00111096
48	14	EPCR	0.585903	-0.00102799
48	15	EPCR	0.587503	-0.000587817
48	16	EPCR	0.588975	-0.00027728
48	17	EPCR	0.589605	-0.000807765
48	18	EPCR	0.590945	-0.00062824
48	19	EPCR	0.592682	-5.15091e-05
48	20	EPCR	0.595165	0.0012704
48	21	EPCR	0.598054	0.00299893
48	22	EPCR	0.602397	0.00618199
48	23	EPCR	0.610394	0.0130185
48	24	EPCR	0.625652	0.027116
48	25	EPCR	0.655135	0.0554378
48	26	EPCR	0.712149	0.111291
48	27	EPCR	0.819857	0.217839
48	28	EPCR	1.01619	0.413014
48	29	EPCR	1.32926	0.724922
48	30	EPCR	1.75196	1.14646
48	31	EPCR	2.23791	1.63125
48	32	EPCR	2.70827	2.10045
48	33	EPCR	3.10591	2.49693
48	34	EPCR	3.41008	2.79994
48	35	EPCR	3.62313	3.01183
48	36	EPCR	3.76796	3.1555
48	37	EPCR	3.86429	3.25066
48	38	EPCR	3.92782	3.31304
48	39	EPCR	3.97354	3.35759
48	40	EPCR	4.00417	3.38706
49	1	ProteinS	0.765993	0.00185826
49	2	ProteinS	0.767287	0.00210041
49	3	ProteinS	0.767937	0.0016989
49	4	ProteinS	0.767962	0.000672608
49	5	ProteinS	0.769139	0.000798715
49	6	ProteinS	0.769456	6.45472e-05
49	7	ProteinS	0.770066	-0.0003772
49	8	ProteinS	0.771208	-0.000286499
49	9	ProteinS	0.771974	-0.000571009
49	10	ProteinS	0.772799	-0.000797107
49	11	ProteinS	0.773832	-0.000815601
49	12	ProteinS	0.775636	-6.34078e-05
49	13	ProteinS	0.776617	-0.00013358
49	14	ProteinS	0.776819	-0.000982725
49	15	ProteinS	0.777851	-0.00100164
49	16	ProteinS	0.778757	-0.00114703
49	17	ProteinS	0.780264	-0.000690892
49	18	ProteinS	0.78235	0.000343589
49	19	ProteinS	0.783541	0.000483047
49	20	ProteinS	0.784419	0.00030958
49	21	ProteinS	0.785396	0.000235593
49	22	ProteinS	0.788472	0.00226011
49	23	ProteinS	0.793611	0.00634754
49	24	ProteinS	0.803902	0.0155882
49	25	ProteinS	0.822983	0.0336179
49	26	ProteinS	0.86097	0.0705537
49	27	ProteinS	0.935191	0.143723
49	28	ProteinS	1.07168	0.27916
49	29	ProteinS	1.29581	0.502239
49	30	ProteinS	1.61234	0.817718
49	31	ProteinS	1.99886	1.20319
49	32	ProteinS	2.41386	1.61714
49	33	ProteinS	2.81409	2.01632
49	34	ProteinS	3.16851	2.36968
49	35	ProteinS	3.47493	2.67505
49	36	ProteinS	3.72732	2.92639
49	37	ProteinS	3.9261	3.12412
49	38	ProteinS	4.07532	3.27229
49	39	ProteinS	4.19212	3.38803
49	40	ProteinS	4.26265	3.45751
50	1	ProteinS	0.757578	0.00040442
50	2	ProteinS	0.758932	0.000923317
50	3	ProteinS	0.760406	0.00156375
50	4	ProteinS	0.760749	0.00107235
50	5	ProteinS	0.760429	-8.22759e-05
[truncated: 1,875 more rows]

## Sheet: Results
Block Type	Fast 96-Well Block (0.1mL)
Calibration Background is expired	Yes
Calibration Background performed on	2013-07-03 14:44:32 PM PDT
Calibration FAM is expired	Yes
Calibration FAM performed on	2013-07-02 22:39:43 PM PDT
Calibration NED is expired	Yes
Calibration NED performed on	2013-07-02 22:47:46 PM PDT
Calibration ROI is expired	Yes
Calibration ROI performed on	2013-07-02 22:02:00 PM PDT
Calibration ROX is expired	Yes
Calibration ROX performed on	2013-07-02 22:25:11 PM PDT
Calibration SYBR is expired	Yes
Calibration SYBR performed on	2013-07-02 22:56:02 PM PDT
Calibration TAMRA is expired	Yes
Calibration TAMRA performed on	2013-07-02 22:32:35 PM PDT
Calibration Uniformity is expired	Yes
Calibration Uniformity performed on	2013-07-02 22:16:44 PM PDT
Calibration VIC is expired	Yes
Calibration VIC performed on	2013-07-02 23:03:20 PM PDT
Chemistry	TAQMAN
Experiment Barcode
Experiment Comments
Experiment File Name	X:\SOM\ANES\Research\Lab Operations\Core - Molecular Biology\Service Requests - APOM Molecular Core\Hasan Mol Core Projects\Viia7 Data Files\Hasan CREB Mice PlateA.eds
Experiment Name	Hasan CREB Mice PlateA
Experiment Run End Time	2014-07-08 14:32:31 PM PDT
Experiment Type	Comparative Cт (ΔΔCт)
Experiment User Name	Jay Phillips
Instrument Name	278881956
Instrument Serial Number	278881956
Instrument Type	ViiA 7
Passive Reference	ROX
Quantification Cycle Method	Ct
Signal Smoothing On	false
Stage/ Cycle where Analysis is performed	Stage 2, Step 2
Well	Well Position	Omit	Sample Name	Target Name	Task	Reporter	Quencher	RQ	RQ Min	RQ Max	CT	Ct Mean	Ct SD	Quantity	Delta Ct Mean		Delta Ct SD	Delta Delta Ct	Automatic Ct Threshold	Ct Threshold	Automatic Baseline	Baseline Start	Baseline End	Efficiency	Comments	Custom1	Custom2	Custom3	Custom4	Custom5	Custom6	NOAMP	OUTLIERRG	EXPFAIL
1	A1	FALSE	MC220	Vwf	UNKNOWN	FAM	NFQ-MGB	1	0.939559	1.06433	25.134	25.1468	0.0131698		-3.51951	3.51951	0.0561106	0	FALSE	0.2	TRUE	3	20	1								N	N	N
2	A2	FALSE	MC220	Vwf	UNKNOWN	FAM	NFQ-MGB	1	0.939559	1.06433	25.146	25.1468	0.0131698		-3.51951	3.51951	0.0561106	0	FALSE	0.2	TRUE	3	20	1								N	N	N
3	A3	FALSE	MC220	Vwf	UNKNOWN	FAM	NFQ-MGB	1	0.939559	1.06433	25.16	25.1468	0.0131698		-3.51951	3.51951	0.0561106	0	FALSE	0.2	TRUE	3	20	1								N	N	N
4	A4	FALSE	MC221	Vwf	UNKNOWN	FAM	NFQ-MGB	0.802076	0.499387	1.28823	25.818	25.3319	0.421216		-3.20132	3.20132	0.426444	0.318189	FALSE	0.2	TRUE	3	20	1								N	Y	N
5	A5	FALSE	MC221	Vwf	UNKNOWN	FAM	NFQ-MGB	0.802076	0.499387	1.28823	25.095	25.3319	0.421216		-3.20132	3.20132	0.426444	0.318189	FALSE	0.2	TRUE	3	20	1								N	N	N
6	A6	FALSE	MC221	Vwf	UNKNOWN	FAM	NFQ-MGB	0.802076	0.499387	1.28823	25.083	25.3319	0.421216		-3.20132	3.20132	0.426444	0.318189	FALSE	0.2	TRUE	3	20	1								N	N	N
7	A7	FALSE	MC245	Vwf	UNKNOWN	FAM	NFQ-MGB	0.228298	0.18202	0.286343	30.632	30.4665	0.147128		-1.3885	1.3885	0.203886	2.13101	FALSE	0.2	TRUE	3	25	1								N	N	N
8	A8	FALSE	MC245	Vwf	UNKNOWN	FAM	NFQ-MGB	0.228298	0.18202	0.286343	30.419	30.4665	0.147128		-1.3885	1.3885	0.203886	2.13101	FALSE	0.2	TRUE	3	25	1								N	N	N
9	A9	FALSE	MC245	Vwf	UNKNOWN	FAM	NFQ-MGB	0.228298	0.18202	0.286343	30.349	30.4665	0.147128		-1.3885	1.3885	0.203886	2.13101	FALSE	0.2	TRUE	3	25	1								N	N	N
10	A10	FALSE	RC92	Vwf	UNKNOWN	FAM	NFQ-MGB	0.518185	0.514002	0.522402	25.402	25.406	0.00392253		-2.57105	2.57105	0.00729404	0.948461	FALSE	0.2	TRUE	3	20	1								N	N	N
11	A11	FALSE	RC92	Vwf	UNKNOWN	FAM	NFQ-MGB	0.518185	0.514002	0.522402	25.408	25.406	0.00392253		-2.57105	2.57105	0.00729404	0.948461	FALSE	0.2	TRUE	3	20	1								N	N	N
12	A12	FALSE	RC92	Vwf	UNKNOWN	FAM	NFQ-MGB	0.518185	0.514002	0.522402	25.409	25.406	0.00392253		-2.57105	2.57105	0.00729404	0.948461	FALSE	0.2	TRUE	3	20	1								N	N	N
13	B1	FALSE	MC220	CD31	UNKNOWN	FAM	NFQ-MGB	1	0.8148	1.22729	26.284	26.0804	0.176078		-2.58597	2.58597	0.184333	0	FALSE	0.2	TRUE	3	21	1								N	N	N
14	B2	FALSE	MC220	CD31	UNKNOWN	FAM	NFQ-MGB	1	0.8148	1.22729	25.972	26.0804	0.176078		-2.58597	2.58597	0.184333	0	FALSE	0.2	TRUE	3	21	1								N	N	N
15	B3	FALSE	MC220	CD31	UNKNOWN	FAM	NFQ-MGB	1	0.8148	1.22729	25.986	26.0804	0.176078		-2.58597	2.58597	0.184333	0	FALSE	0.2	TRUE	3	21	1								N	N	N
16	B4	FALSE	MC221	CD31	UNKNOWN	FAM	NFQ-MGB	1.00587	0.91596	1.10461	25.89	25.9388	0.0516787		-2.59442	2.59442	0.0842745	-0.00844765	FALSE	0.2	TRUE	3	21	1								N	N	N
17	B5	FALSE	MC221	CD31	UNKNOWN	FAM	NFQ-MGB	1.00587	0.91596	1.10461	25.993	25.9388	0.0516787		-2.59442	2.59442	0.0842745	-0.00844765	FALSE	0.2	TRUE	3	21	1								N	N	N
18	B6	FALSE	MC221	CD31	UNKNOWN	FAM	NFQ-MGB	1.00587	0.91596	1.10461	25.934	25.9388	0.0516787		-2.59442	2.59442	0.0842745	-0.00844765	FALSE	0.2	TRUE	3	21	1								N	N	N
19	B7	FALSE	MC245	CD31	UNKNOWN	FAM	NFQ-MGB	0.851408	0.716061	1.01234	29.425	29.5011	0.0659954		-2.3539	2.3539	0.155814	0.232078	FALSE	0.2	TRUE	3	24	1								N	N	N
20	B8	FALSE	MC245	CD31	UNKNOWN	FAM	NFQ-MGB	0.851408	0.716061	1.01234	29.538	29.5011	0.0659954		-2.3539	2.3539	0.155814	0.232078	FALSE	0.2	TRUE	3	24	1								N	N	N
21	B9	FALSE	MC245	CD31	UNKNOWN	FAM	NFQ-MGB	0.851408	0.716061	1.01234	29.54	29.5011	0.0659954		-2.3539	2.3539	0.155814	0.232078	FALSE	0.2	TRUE	3	24	1								N	N	N
22	B10	FALSE	RC92	CD31	UNKNOWN	FAM	NFQ-MGB	0.805377	0.788352	0.822769	25.721	25.7033	0.0182194		-2.27371	2.27371	0.0192293	0.312264	FALSE	0.2	TRUE	3	20	1								N	N	N
23	B11	FALSE	RC92	CD31	UNKNOWN	FAM	NFQ-MGB	0.805377	0.788352	0.822769	25.685	25.7033	0.0182194		-2.27371	2.27371	0.0192293	0.312264	FALSE	0.2	TRUE	3	20	1								N	N	N
24	B12	FALSE	RC92	CD31	UNKNOWN	FAM	NFQ-MGB	0.805377	0.788352	0.822769	25.705	25.7033	0.0182194		-2.27371	2.27371	0.0192293	0.312264	FALSE	0.2	TRUE	3	20	1								N	N	N
25	C1	FALSE	MC220	TM	UNKNOWN	FAM	NFQ-MGB	1	0.930358	1.07486	25.613	25.5941	0.0352973		-3.07227	3.07227	0.0649681	0	FALSE	0.2	TRUE	3	20	1								N	N	N
26	C2	FALSE	MC220	TM	UNKNOWN	FAM	NFQ-MGB	1	0.930358	1.07486	25.616	25.5941	0.0352973		-3.07227	3.07227	0.0649681	0	FALSE	0.2	TRUE	3	20	1								N	N	N
27	C3	FALSE	MC220	TM	UNKNOWN	FAM	NFQ-MGB	1	0.930358	1.07486	25.553	25.5941	0.0352973		-3.07227	3.07227	0.0649681	0	FALSE	0.2	TRUE	3	20	1								N	N	N
28	C4	FALSE	MC221	TM	UNKNOWN	FAM	NFQ-MGB	1.62566	1.50896	1.75139	24.762	24.7599	0.00797742		-3.77329	3.77329	0.0670458	-0.701024	FALSE	0.2	TRUE	3	19	1								N	N	N
29	C5	FALSE	MC221	TM	UNKNOWN	FAM	NFQ-MGB	1.62566	1.50896	1.75139	24.767	24.7599	0.00797742		-3.77329	3.77329	0.0670458	-0.701024	FALSE	0.2	TRUE	3	19	1								N	N	N
30	C6	FALSE	MC221	TM	UNKNOWN	FAM	NFQ-MGB	1.62566	1.50896	1.75139	24.751	24.7599	0.00797742		-3.77329	3.77329	0.0670458	-0.701024	FALSE	0.2	TRUE	3	19	1								N	N	N
31	C7	FALSE	MC245	TM	UNKNOWN	FAM	NFQ-MGB	0.488791	0.412415	0.579311	29.84	29.8155	0.0588237		-2.03956	2.03956	0.152915	1.03271	FALSE	0.2	TRUE	3	24	1								N	N	N
32	C8	FALSE	MC245	TM	UNKNOWN	FAM	NFQ-MGB	0.488791	0.412415	0.579311	29.748	29.8155	0.0588237		-2.03956	2.03956	0.152915	1.03271	FALSE	0.2	TRUE	3	24	1								N	N	N
33	C9	FALSE	MC245	TM	UNKNOWN	FAM	NFQ-MGB	0.488791	0.412415	0.579311	29.858	29.8155	0.0588237		-2.03956	2.03956	0.152915	1.03271	FALSE	0.2	TRUE	3	24	1								N	N	N
34	C10	FALSE	RC92	TM	UNKNOWN	FAM	NFQ-MGB	0.732953	0.704265	0.76281	25.389	25.353	0.0354048		-2.62406	2.62406	0.0359349	0.448207	FALSE	0.2	TRUE	3	20	1								N	N	N
35	C11	FALSE	RC92	TM	UNKNOWN	FAM	NFQ-MGB	0.732953	0.704265	0.76281	25.351	25.353	0.0354048		-2.62406	2.62406	0.0359349	0.448207	FALSE	0.2	TRUE	3	20	1								N	N	N
36	C12	FALSE	RC92	TM	UNKNOWN	FAM	NFQ-MGB	0.732953	0.704265	0.76281	25.319	25.353	0.0354048		-2.62406	2.62406	0.0359349	0.448207	FALSE	0.2	TRUE	3	20	1								N	N	N
37	D1	FALSE	MC220	EPCR	UNKNOWN	FAM	NFQ-MGB	1	0.928122	1.07744	26.9	26.8549	0.0391397		-1.81144	1.81144	0.0671332	0	FALSE	0.2	TRUE	3	21	1								N	N	N
38	D2	FALSE	MC220	EPCR	UNKNOWN	FAM	NFQ-MGB	1	0.928122	1.07744	26.835	26.8549	0.0391397		-1.81144	1.81144	0.0671332	0	FALSE	0.2	TRUE	3	21	1								N	N	N
39	D3	FALSE	MC220	EPCR	UNKNOWN	FAM	NFQ-MGB	1	0.928122	1.07744	26.83	26.8549	0.0391397		-1.81144	1.81144	0.0671332	0	FALSE	0.2	TRUE	3	21	1								N	N	N
40	D4	FALSE	MC221	EPCR	UNKNOWN	FAM	NFQ-MGB	0.942763	0.861875	1.03124	26.826	26.8068	0.0456792		-1.72641	1.72641	0.0807347	0.0850334	FALSE	0.2	TRUE	3	21	1								N	N	N
41	D5	FALSE	MC221	EPCR	UNKNOWN	FAM	NFQ-MGB	0.942763	0.861875	1.03124	26.84	26.8068	0.0456792		-1.72641	1.72641	0.0807347	0.0850334	FALSE	0.2	TRUE	3	21	1								N	N	N
42	D6	FALSE	MC221	EPCR	UNKNOWN	FAM	NFQ-MGB	0.942763	0.861875	1.03124	26.755	26.8068	0.0456792		-1.72641	1.72641	0.0807347	0.0850334	FALSE	0.2	TRUE	3	21	1								N	N	N
43	D7	FALSE	MC245	EPCR	UNKNOWN	FAM	NFQ-MGB	1.51439	1.28403	1.78608	29.419	29.4448	0.0461762		-2.41018	2.41018	0.148509	-0.598738	FALSE	0.2	TRUE	3	24	1								N	N	N
44	D8	FALSE	MC245	EPCR	UNKNOWN	FAM	NFQ-MGB	1.51439	1.28403	1.78608	29.417	29.4448	0.0461762		-2.41018	2.41018	0.148509	-0.598738	FALSE	0.2	TRUE	3	24	1								N	N	N
45	D9	FALSE	MC245	EPCR	UNKNOWN	FAM	NFQ-MGB	1.51439	1.28403	1.78608	29.498	29.4448	0.0461762		-2.41018	2.41018	0.148509	-0.598738	FALSE	0.2	TRUE	3	24	1								N	N	N
46	D10	FALSE	RC92	EPCR	UNKNOWN	FAM	NFQ-MGB	0.615232	0.603622	0.627065	26.85	26.8664	0.0160053		-1.11064	1.11064	0.017146	0.700799	FALSE	0.2	TRUE	3	21	1								N	N	N
47	D11	FALSE	RC92	EPCR	UNKNOWN	FAM	NFQ-MGB	0.615232	0.603622	0.627065	26.882	26.8664	0.0160053		-1.11064	1.11064	0.017146	0.700799	FALSE	0.2	TRUE	3	21	1								N	N	N
48	D12	FALSE	RC92	EPCR	UNKNOWN	FAM	NFQ-MGB	0.615232	0.603622	0.627065	26.868	26.8664	0.0160053		-1.11064	1.11064	0.017146	0.700799	FALSE	0.2	TRUE	3	21	1								N	N	N
49	E1	FALSE	MC220	ProteinS	UNKNOWN	FAM	NFQ-MGB	1	0.905904	1.10387	27.468	27.4005	0.0702525		-1.26586	1.26586	0.0889402	0	FALSE	0.2	TRUE	3	22	1								N	N	N
50	E2	FALSE	MC220	ProteinS	UNKNOWN	FAM	NFQ-MGB	1	0.905904	1.10387	27.328	27.4005	0.0702525		-1.26586	1.26586	0.0889402	0	FALSE	0.2	TRUE	3	22	1								N	N	N
51	E3	FALSE	MC220	ProteinS	UNKNOWN	FAM	NFQ-MGB	1	0.905904	1.10387	27.406	27.4005	0.0702525		-1.26586	1.26586	0.0889402	0	FALSE	0.2	TRUE	3	22	1								N	N	N
52	E4	FALSE	MC221	ProteinS	UNKNOWN	FAM	NFQ-MGB	0.890234	0.820411	0.965999	27.431	27.4351	0.0311839		-1.09811	1.09811	0.0735115	0.167744	FALSE	0.2	TRUE	3	22	1								N	N	N
53	E5	FALSE	MC221	ProteinS	UNKNOWN	FAM	NFQ-MGB	0.890234	0.820411	0.965999	27.468	27.4351	0.0311839		-1.09811	1.09811	0.0735115	0.167744	FALSE	0.2	TRUE	3	22	1								N	N	N
54	E6	FALSE	MC221	ProteinS	UNKNOWN	FAM	NFQ-MGB	0.890234	0.820411	0.965999	27.406	27.4351	0.0311839		-1.09811	1.09811	0.0735115	0.167744	FALSE	0.2	TRUE	3	22	1								N	N	N
55	E7	FALSE	MC245	ProteinS	UNKNOWN	FAM	NFQ-MGB	0.345457	0.257428	0.463586	31.991	32.1226	0.223945		0.267568	-0.267568	0.264715	1.53342	FALSE	0.2	TRUE	3	27	1								N	N	N
56	E8	FALSE	MC245	ProteinS	UNKNOWN	FAM	NFQ-MGB	0.345457	0.257428	0.463586	31.995	32.1226	0.223945		0.267568	-0.267568	0.264715	1.53342	FALSE	0.2	TRUE	3	27	1								N	N	N
57	E9	FALSE	MC245	ProteinS	UNKNOWN	FAM	NFQ-MGB	0.345457	0.257428	0.463586	32.381	32.1226	0.223945		0.267568	-0.267568	0.264715	1.53342	FALSE	0.2	TRUE	3	27	1								N	Y	N
58	E10	FALSE	RC92	ProteinS	UNKNOWN	FAM	NFQ-MGB	0.847051	0.82361	0.871159	26.936	26.9507	0.0244977		-1.02638	1.02638	0.0252577	0.23948	FALSE	0.2	TRUE	3	22	1								N	N	N
59	E11	FALSE	RC92	ProteinS	UNKNOWN	FAM	NFQ-MGB	0.847051	0.82361	0.871159	26.937	26.9507	0.0244977		-1.02638	1.02638	0.0252577	0.23948	FALSE	0.2	TRUE	3	22	1								N	N	N
60	E12	FALSE	RC92	ProteinS	UNKNOWN	FAM	NFQ-MGB	0.847051	0.82361	0.871159	26.979	26.9507	0.0244977		-1.02638	1.02638	0.0252577	0.23948	FALSE	0.2	TRUE	3	22	1								N	N	N
61	F1	FALSE	MC220	Polr2a	UNKNOWN	FAM	NFQ-MGB				28.717	28.6663	0.0545431			#VALUE!			FALSE	0.2	TRUE	3	23	1								N	N	N
62	F2	FALSE	MC220	Polr2a	UNKNOWN	FAM	NFQ-MGB				28.674	28.6663	0.0545431			#VALUE!			FALSE	0.2	TRUE	3	23	1								N	N	N
63	F3	FALSE	MC220	Polr2a	UNKNOWN	FAM	NFQ-MGB				28.608	28.6663	0.0545431			#VALUE!			FALSE	0.2	TRUE	3	23	1								N	N	N
64	F4	FALSE	MC221	Polr2a	UNKNOWN	FAM	NFQ-MGB				28.61	28.5332	0.0665695			#VALUE!			FALSE	0.2	TRUE	3	23	1								N	N	N
65	F5	FALSE	MC221	Polr2a	UNKNOWN	FAM	NFQ-MGB				28.494	28.5332	0.0665695			#VALUE!			FALSE	0.2	TRUE	3	23	1								N	N	N
66	F6	FALSE	MC221	Polr2a	UNKNOWN	FAM	NFQ-MGB				28.495	28.5332	0.0665695			#VALUE!			FALSE	0.2	TRUE	3	23	1								N	N	N
67	F7	FALSE	MC245	Polr2a	UNKNOWN	FAM	NFQ-MGB				32.011	31.855	0.141148			#VALUE!			FALSE	0.2	TRUE	3	27	1								N	N	N
68	F8	FALSE	MC245	Polr2a	UNKNOWN	FAM	NFQ-MGB				31.816	31.855	0.141148			#VALUE!			FALSE	0.2	TRUE	3	26	1								N	N	N
69	F9	FALSE	MC245	Polr2a	UNKNOWN	FAM	NFQ-MGB				31.737	31.855	0.141148			#VALUE!			FALSE	0.2	TRUE	3	26	1								N	N	N
70	F10	FALSE	RC92	Polr2a	UNKNOWN	FAM	NFQ-MGB				27.981	27.9771	0.00614954			#VALUE!			FALSE	0.2	TRUE	3	22	1								N	N	N
71	F11	FALSE	RC92	Polr2a	UNKNOWN	FAM	NFQ-MGB				27.98	27.9771	0.00614954			#VALUE!			FALSE	0.2	TRUE	3	22	1								N	N	N
72	F12	FALSE	RC92	Polr2a	UNKNOWN	FAM	NFQ-MGB				27.97	27.9771	0.00614954			#VALUE!			FALSE	0.2	TRUE	3	22	1								N	N	N
73	G1	FALSE	RC136	Vwf	UNKNOWN	FAM	NFQ-MGB	1.64738	1.40544	1.93097	28.918	28.9103	0.0650351		-4.23968	4.23968	0.142955	-0.720173	FALSE	0.2	TRUE	3	23	1								N	N	N
74	G2	FALSE	RC136	Vwf	UNKNOWN	FAM	NFQ-MGB	1.64738	1.40544	1.93097	28.842	28.9103	0.0650351		-4.23968	4.23968	0.142955	-0.720173	FALSE	0.2	TRUE	3	23	1								N	N	N
75	G3	FALSE	RC136	Vwf	UNKNOWN	FAM	NFQ-MGB	1.64738	1.40544	1.93097	28.971	28.9103	0.0650351		-4.23968	4.23968	0.142955	-0.720173	FALSE	0.2	TRUE	3	24	1								N	N	N
76	G4	FALSE	RC136	TM	UNKNOWN	FAM	NFQ-MGB	2.16392	1.82043	2.57222	29.029	28.9641	0.0894067		-4.18591	4.18591	0.155563	-1.11365	FALSE	0.2	TRUE	3	24	1								N	N	N
77	G5	FALSE	RC136	TM	UNKNOWN	FAM	NFQ-MGB	2.16392	1.82043	2.57222	28.862	28.9641	0.0894067		-4.18591	4.18591	0.155563	-1.11365	FALSE	0.2	TRUE	3	23	1								N	N	N
78	G6	FALSE	RC136	TM	UNKNOWN	FAM	NFQ-MGB	2.16392	1.82043	2.57222	29.001	28.9641	0.0894067		-4.18591	4.18591	0.155563	-1.11365	FALSE	0.2	TRUE	3	24	1								N	N	N
79	G7	FALSE	RC136	ProteinS	UNKNOWN	FAM	NFQ-MGB	1.48152	1.2779	1.71759	31.298	31.3171	0.0387385		-1.83294	1.83294	0.133068	-0.567082	FALSE	0.2	TRUE	3	26	1								N	N	N
80	G8	FALSE	RC136	ProteinS	UNKNOWN	FAM	NFQ-MGB	1.48152	1.2779	1.71759	31.362	31.3171	0.0387385		-1.83294	1.83294	0.133068	-0.567082	FALSE	0.2	TRUE	3	26	1								N	N	N
81	G9	FALSE	RC136	ProteinS	UNKNOWN	FAM	NFQ-MGB	1.48152	1.2779	1.71759	31.291	31.3171	0.0387385		-1.83294	1.83294	0.133068	-0.567082	FALSE	0.2	TRUE	3	26	1								N	N	N
82	G10	FALSE	NTC	Vwf	UNKNOWN	FAM	NFQ-MGB				39.373	39.3727				#VALUE!			FALSE	0.2	TRUE	3	34	1								N	N	N
83	G11	FALSE	NTC	TM	UNKNOWN	FAM	NFQ-MGB				Undetermined					#VALUE!			FALSE	0.2	TRUE	3	39	1								Y	N	Y
84	G12	FALSE	NTC	ProteinS	UNKNOWN	FAM	NFQ-MGB				Undetermined					#VALUE!			FALSE	0.2	TRUE	3	35	1								N	N	N
85	H1	FALSE	RC136	CD31	UNKNOWN	FAM	NFQ-MGB	2.0335	1.76294	2.34558	29.555	29.5401	0.0174861		-3.60994	3.60994	0.1285	-1.02396	FALSE	0.2	TRUE	3	24	1								N	N	N
86	H2	FALSE	RC136	CD31	UNKNOWN	FAM	NFQ-MGB	2.0335	1.76294	2.34558	29.521	29.5401	0.0174861		-3.60994	3.60994	0.1285	-1.02396	FALSE	0.2	TRUE	3	24	1								N	N	N
87	H3	FALSE	RC136	CD31	UNKNOWN	FAM	NFQ-MGB	2.0335	1.76294	2.34558	29.545	29.5401	0.0174861		-3.60994	3.60994	0.1285	-1.02396	FALSE	0.2	TRUE	3	24	1								N	N	N
88	H4	FALSE	RC136	EPCR	UNKNOWN	FAM	NFQ-MGB	3.16161	2.61478	3.8228	29.561	29.6779	0.114038		-3.4721	3.4721	0.170913	-1.66066	FALSE	0.2	TRUE	3	24	1								N	N	N
89	H5	FALSE	RC136	EPCR	UNKNOWN	FAM	NFQ-MGB	3.16161	2.61478	3.8228	29.685	29.6779	0.114038		-3.4721	3.4721	0.170913	-1.66066	FALSE	0.2	TRUE	3	24	1								N	N	N
90	H6	FALSE	RC136	EPCR	UNKNOWN	FAM	NFQ-MGB	3.16161	2.61478	3.8228	29.788	29.6779	0.114038		-3.4721	3.4721	0.170913	-1.66066	FALSE	0.2	TRUE	3	24	1								N	N	N
91	H7	FALSE	RC136	Polr2a	UNKNOWN	FAM	NFQ-MGB				33.296	33.15	0.127305						FALSE	0.2	TRUE	3	28	1								N	N	N
92	H8	FALSE	RC136	Polr2a	UNKNOWN	FAM	NFQ-MGB				33.066	33.15	0.127305						FALSE	0.2	TRUE	3	28	1								N	N	N
93	H9	FALSE	RC136	Polr2a	UNKNOWN	FAM	NFQ-MGB				33.087	33.15	0.127305						FALSE	0.2	TRUE	3	28	1								N	N	N
94	H10	FALSE	NTC	CD31	UNKNOWN	FAM	NFQ-MGB				39.635	39.635							FALSE	0.2	TRUE	3	34	1								N	N	N
95	H11	FALSE	NTC	EPCR	UNKNOWN	FAM	NFQ-MGB				Undetermined								FALSE	0.2	TRUE	3	39	1								Y	N	Y
96	H12	FALSE	NTC	Polr2a	UNKNOWN	FAM	NFQ-MGB				Undetermined								FALSE	0.2	TRUE	3	39	1								Y	N	Y
Analysis Type	Singleplex
Endogenous Control	Polr2a
RQ Min/Max Confidence Level	95.0
Reference Sample	MC220
