# Supplementary material for: Endocardial Endothelial Dysfunction Progressively Disrupts Initially Anti then Pro-Thrombotic Pathways in Heart Failure Mice
Source: PLoS One. 2015 Nov 13;10(11):e0142940. doi: 10.1371/journal.pone.0142940 (PMC4643996; doi:10.1371/journal.pone.0142940)
Supplement: S5 Data — (XLS) [file pone.0142940.s005.xls]

## Sheet: Sample Setup
Block Type	Fast 96-Well Block (0.1mL)
Calibration Background is expired	Yes
Calibration Background performed on	2013-07-03 14:44:32 PM PDT
Calibration FAM is expired	Yes
Calibration FAM performed on	2013-07-02 22:39:43 PM PDT
Calibration NED is expired	Yes
Calibration NED performed on	2013-07-02 22:47:46 PM PDT
Calibration ROI is expired	Yes
Calibration ROI performed on	2013-07-02 22:02:00 PM PDT
Calibration ROX is expired	Yes
Calibration ROX performed on	2013-07-02 22:25:11 PM PDT
Calibration SYBR is expired	Yes
Calibration SYBR performed on	2013-07-02 22:56:02 PM PDT
Calibration TAMRA is expired	Yes
Calibration TAMRA performed on	2013-07-02 22:32:35 PM PDT
Calibration Uniformity is expired	Yes
Calibration Uniformity performed on	2013-07-02 22:16:44 PM PDT
Calibration VIC is expired	Yes
Calibration VIC performed on	2013-07-02 23:03:20 PM PDT
Chemistry	TAQMAN
Experiment Barcode
Experiment Comments
Experiment File Name	X:\SOM\ANES\Research\Lab Operations\Core - Molecular Biology\Service Requests - APOM Molecular Core\Hasan Mol Core Projects\Viia7 Data Files\Hasan CREB Mice PlateB.eds
Experiment Name	Hasan CREB Mice PlateB
Experiment Run End Time	2014-07-08 16:46:33 PM PDT
Experiment Type	Comparative Cт (ΔΔCт)
Experiment User Name	Jay Phillips
Instrument Name	278881956
Instrument Serial Number	278881956
Instrument Type	ViiA 7
Passive Reference	ROX
Quantification Cycle Method	Ct
Signal Smoothing On	false
Stage/ Cycle where Analysis is performed	Stage 2, Step 2
Well	Well Position	Sample Name	Sample Color	Biogroup Name	Biogroup Color	Target Name	Target Color	Task	Reporter	Quencher	Quantity	Comments
1	A1	RC138	RGB(255,127,0)			Vwf	RGB(176,23,31)	UNKNOWN	FAM	NFQ-MGB
2	A2	RC138	RGB(255,127,0)			Vwf	RGB(176,23,31)	UNKNOWN	FAM	NFQ-MGB
3	A3	RC138	RGB(255,127,0)			Vwf	RGB(176,23,31)	UNKNOWN	FAM	NFQ-MGB
4	A4	SC105	RGB(176,23,31)			Vwf	RGB(176,23,31)	UNKNOWN	FAM	NFQ-MGB
5	A5	SC105	RGB(176,23,31)			Vwf	RGB(176,23,31)	UNKNOWN	FAM	NFQ-MGB
6	A6	SC105	RGB(176,23,31)			Vwf	RGB(176,23,31)	UNKNOWN	FAM	NFQ-MGB
7	A7	SC117	RGB(142,56,142)			Vwf	RGB(176,23,31)	UNKNOWN	FAM	NFQ-MGB
8	A8	SC117	RGB(142,56,142)			Vwf	RGB(176,23,31)	UNKNOWN	FAM	NFQ-MGB
9	A9	SC117	RGB(142,56,142)			Vwf	RGB(176,23,31)	UNKNOWN	FAM	NFQ-MGB
10	A10	SC134	RGB(198,113,113)			Vwf	RGB(176,23,31)	UNKNOWN	FAM	NFQ-MGB
11	A11	SC134	RGB(198,113,113)			Vwf	RGB(176,23,31)	UNKNOWN	FAM	NFQ-MGB
12	A12	SC134	RGB(198,113,113)			Vwf	RGB(176,23,31)	UNKNOWN	FAM	NFQ-MGB
13	B1	RC138	RGB(255,127,0)			CD31	RGB(0,0,255)	UNKNOWN	FAM	NFQ-MGB
14	B2	RC138	RGB(255,127,0)			CD31	RGB(0,0,255)	UNKNOWN	FAM	NFQ-MGB
15	B3	RC138	RGB(255,127,0)			CD31	RGB(0,0,255)	UNKNOWN	FAM	NFQ-MGB
16	B4	SC105	RGB(176,23,31)			CD31	RGB(0,0,255)	UNKNOWN	FAM	NFQ-MGB
17	B5	SC105	RGB(176,23,31)			CD31	RGB(0,0,255)	UNKNOWN	FAM	NFQ-MGB
18	B6	SC105	RGB(176,23,31)			CD31	RGB(0,0,255)	UNKNOWN	FAM	NFQ-MGB
19	B7	SC117	RGB(142,56,142)			CD31	RGB(0,0,255)	UNKNOWN	FAM	NFQ-MGB
20	B8	SC117	RGB(142,56,142)			CD31	RGB(0,0,255)	UNKNOWN	FAM	NFQ-MGB
21	B9	SC117	RGB(142,56,142)			CD31	RGB(0,0,255)	UNKNOWN	FAM	NFQ-MGB
22	B10	SC134	RGB(198,113,113)			CD31	RGB(0,0,255)	UNKNOWN	FAM	NFQ-MGB
23	B11	SC134	RGB(198,113,113)			CD31	RGB(0,0,255)	UNKNOWN	FAM	NFQ-MGB
24	B12	SC134	RGB(198,113,113)			CD31	RGB(0,0,255)	UNKNOWN	FAM	NFQ-MGB
25	C1	RC138	RGB(255,127,0)			TM	RGB(0,139,69)	UNKNOWN	FAM	NFQ-MGB
26	C2	RC138	RGB(255,127,0)			TM	RGB(0,139,69)	UNKNOWN	FAM	NFQ-MGB
27	C3	RC138	RGB(255,127,0)			TM	RGB(0,139,69)	UNKNOWN	FAM	NFQ-MGB
28	C4	SC105	RGB(176,23,31)			TM	RGB(0,139,69)	UNKNOWN	FAM	NFQ-MGB
29	C5	SC105	RGB(176,23,31)			TM	RGB(0,139,69)	UNKNOWN	FAM	NFQ-MGB
30	C6	SC105	RGB(176,23,31)			TM	RGB(0,139,69)	UNKNOWN	FAM	NFQ-MGB
31	C7	SC117	RGB(142,56,142)			TM	RGB(0,139,69)	UNKNOWN	FAM	NFQ-MGB
32	C8	SC117	RGB(142,56,142)			TM	RGB(0,139,69)	UNKNOWN	FAM	NFQ-MGB
33	C9	SC117	RGB(142,56,142)			TM	RGB(0,139,69)	UNKNOWN	FAM	NFQ-MGB
34	C10	SC134	RGB(198,113,113)			TM	RGB(0,139,69)	UNKNOWN	FAM	NFQ-MGB
35	C11	SC134	RGB(198,113,113)			TM	RGB(0,139,69)	UNKNOWN	FAM	NFQ-MGB
36	C12	SC134	RGB(198,113,113)			TM	RGB(0,139,69)	UNKNOWN	FAM	NFQ-MGB
37	D1	RC138	RGB(255,127,0)			EPCR	RGB(238,238,0)	UNKNOWN	FAM	NFQ-MGB
38	D2	RC138	RGB(255,127,0)			EPCR	RGB(238,238,0)	UNKNOWN	FAM	NFQ-MGB
39	D3	RC138	RGB(255,127,0)			EPCR	RGB(238,238,0)	UNKNOWN	FAM	NFQ-MGB
40	D4	SC105	RGB(176,23,31)			EPCR	RGB(238,238,0)	UNKNOWN	FAM	NFQ-MGB
41	D5	SC105	RGB(176,23,31)			EPCR	RGB(238,238,0)	UNKNOWN	FAM	NFQ-MGB
42	D6	SC105	RGB(176,23,31)			EPCR	RGB(238,238,0)	UNKNOWN	FAM	NFQ-MGB
43	D7	SC117	RGB(142,56,142)			EPCR	RGB(238,238,0)	UNKNOWN	FAM	NFQ-MGB
44	D8	SC117	RGB(142,56,142)			EPCR	RGB(238,238,0)	UNKNOWN	FAM	NFQ-MGB
45	D9	SC117	RGB(142,56,142)			EPCR	RGB(238,238,0)	UNKNOWN	FAM	NFQ-MGB
46	D10	SC134	RGB(198,113,113)			EPCR	RGB(238,238,0)	UNKNOWN	FAM	NFQ-MGB
47	D11	SC134	RGB(198,113,113)			EPCR	RGB(238,238,0)	UNKNOWN	FAM	NFQ-MGB
48	D12	SC134	RGB(198,113,113)			EPCR	RGB(238,238,0)	UNKNOWN	FAM	NFQ-MGB
49	E1	RC138	RGB(255,127,0)			ProteinS	RGB(139,137,112)	UNKNOWN	FAM	NFQ-MGB
50	E2	RC138	RGB(255,127,0)			ProteinS	RGB(139,137,112)	UNKNOWN	FAM	NFQ-MGB
51	E3	RC138	RGB(255,127,0)			ProteinS	RGB(139,137,112)	UNKNOWN	FAM	NFQ-MGB
52	E4	SC105	RGB(176,23,31)			ProteinS	RGB(139,137,112)	UNKNOWN	FAM	NFQ-MGB
53	E5	SC105	RGB(176,23,31)			ProteinS	RGB(139,137,112)	UNKNOWN	FAM	NFQ-MGB
54	E6	SC105	RGB(176,23,31)			ProteinS	RGB(139,137,112)	UNKNOWN	FAM	NFQ-MGB
55	E7	SC117	RGB(142,56,142)			ProteinS	RGB(139,137,112)	UNKNOWN	FAM	NFQ-MGB
56	E8	SC117	RGB(142,56,142)			ProteinS	RGB(139,137,112)	UNKNOWN	FAM	NFQ-MGB
57	E9	SC117	RGB(142,56,142)			ProteinS	RGB(139,137,112)	UNKNOWN	FAM	NFQ-MGB
58	E10	SC134	RGB(198,113,113)			ProteinS	RGB(139,137,112)	UNKNOWN	FAM	NFQ-MGB
59	E11	SC134	RGB(198,113,113)			ProteinS	RGB(139,137,112)	UNKNOWN	FAM	NFQ-MGB
60	E12	SC134	RGB(198,113,113)			ProteinS	RGB(139,137,112)	UNKNOWN	FAM	NFQ-MGB
61	F1	RC138	RGB(255,127,0)			Polr2a	RGB(238,121,66)	UNKNOWN	FAM	NFQ-MGB
62	F2	RC138	RGB(255,127,0)			Polr2a	RGB(238,121,66)	UNKNOWN	FAM	NFQ-MGB
63	F3	RC138	RGB(255,127,0)			Polr2a	RGB(238,121,66)	UNKNOWN	FAM	NFQ-MGB
64	F4	SC105	RGB(176,23,31)			Polr2a	RGB(238,121,66)	UNKNOWN	FAM	NFQ-MGB
65	F5	SC105	RGB(176,23,31)			Polr2a	RGB(238,121,66)	UNKNOWN	FAM	NFQ-MGB
66	F6	SC105	RGB(176,23,31)			Polr2a	RGB(238,121,66)	UNKNOWN	FAM	NFQ-MGB
67	F7	SC117	RGB(142,56,142)			Polr2a	RGB(238,121,66)	UNKNOWN	FAM	NFQ-MGB
68	F8	SC117	RGB(142,56,142)			Polr2a	RGB(238,121,66)	UNKNOWN	FAM	NFQ-MGB
69	F9	SC117	RGB(142,56,142)			Polr2a	RGB(238,121,66)	UNKNOWN	FAM	NFQ-MGB
70	F10	SC134	RGB(198,113,113)			Polr2a	RGB(238,121,66)	UNKNOWN	FAM	NFQ-MGB
71	F11	SC134	RGB(198,113,113)			Polr2a	RGB(238,121,66)	UNKNOWN	FAM	NFQ-MGB
72	F12	SC134	RGB(198,113,113)			Polr2a	RGB(238,121,66)	UNKNOWN	FAM	NFQ-MGB
73	G1	SC231	RGB(238,121,66)			Vwf	RGB(176,23,31)	UNKNOWN	FAM	NFQ-MGB
74	G2	SC231	RGB(238,121,66)			Vwf	RGB(176,23,31)	UNKNOWN	FAM	NFQ-MGB
75	G3	SC231	RGB(238,121,66)			Vwf	RGB(176,23,31)	UNKNOWN	FAM	NFQ-MGB
76	G4	SC231	RGB(238,121,66)			TM	RGB(0,139,69)	UNKNOWN	FAM	NFQ-MGB
77	G5	SC231	RGB(238,121,66)			TM	RGB(0,139,69)	UNKNOWN	FAM	NFQ-MGB
78	G6	SC231	RGB(238,121,66)			TM	RGB(0,139,69)	UNKNOWN	FAM	NFQ-MGB
79	G7	SC231	RGB(238,121,66)			ProteinS	RGB(139,137,112)	UNKNOWN	FAM	NFQ-MGB
80	G8	SC231	RGB(238,121,66)			ProteinS	RGB(139,137,112)	UNKNOWN	FAM	NFQ-MGB
81	G9	SC231	RGB(238,121,66)			ProteinS	RGB(139,137,112)	UNKNOWN	FAM	NFQ-MGB
82	G10	NTC	RGB(238,238,0)			Vwf	RGB(176,23,31)	UNKNOWN	FAM	NFQ-MGB
83	G11	NTC	RGB(238,238,0)			TM	RGB(0,139,69)	UNKNOWN	FAM	NFQ-MGB
84	G12	NTC	RGB(238,238,0)			ProteinS	RGB(139,137,112)	UNKNOWN	FAM	NFQ-MGB
85	H1	SC231	RGB(238,121,66)			CD31	RGB(0,0,255)	UNKNOWN	FAM	NFQ-MGB
86	H2	SC231	RGB(238,121,66)			CD31	RGB(0,0,255)	UNKNOWN	FAM	NFQ-MGB
87	H3	SC231	RGB(238,121,66)			CD31	RGB(0,0,255)	UNKNOWN	FAM	NFQ-MGB
88	H4	SC231	RGB(238,121,66)			EPCR	RGB(238,238,0)	UNKNOWN	FAM	NFQ-MGB
89	H5	SC231	RGB(238,121,66)			EPCR	RGB(238,238,0)	UNKNOWN	FAM	NFQ-MGB
90	H6	SC231	RGB(238,121,66)			EPCR	RGB(238,238,0)	UNKNOWN	FAM	NFQ-MGB
91	H7	SC231	RGB(238,121,66)			Polr2a	RGB(238,121,66)	UNKNOWN	FAM	NFQ-MGB
92	H8	SC231	RGB(238,121,66)			Polr2a	RGB(238,121,66)	UNKNOWN	FAM	NFQ-MGB
93	H9	SC231	RGB(238,121,66)			Polr2a	RGB(238,121,66)	UNKNOWN	FAM	NFQ-MGB
94	H10	NTC	RGB(238,238,0)			CD31	RGB(0,0,255)	UNKNOWN	FAM	NFQ-MGB
95	H11	NTC	RGB(238,238,0)			EPCR	RGB(238,238,0)	UNKNOWN	FAM	NFQ-MGB
96	H12	NTC	RGB(238,238,0)			Polr2a	RGB(238,121,66)	UNKNOWN	FAM	NFQ-MGB

## Sheet: Amplification Data
Block Type	Fast 96-Well Block (0.1mL)
Calibration Background is expired	Yes
Calibration Background performed on	2013-07-03 14:44:32 PM PDT
Calibration FAM is expired	Yes
Calibration FAM performed on	2013-07-02 22:39:43 PM PDT
Calibration NED is expired	Yes
Calibration NED performed on	2013-07-02 22:47:46 PM PDT
Calibration ROI is expired	Yes
Calibration ROI performed on	2013-07-02 22:02:00 PM PDT
Calibration ROX is expired	Yes
Calibration ROX performed on	2013-07-02 22:25:11 PM PDT
Calibration SYBR is expired	Yes
Calibration SYBR performed on	2013-07-02 22:56:02 PM PDT
Calibration TAMRA is expired	Yes
Calibration TAMRA performed on	2013-07-02 22:32:35 PM PDT
Calibration Uniformity is expired	Yes
Calibration Uniformity performed on	2013-07-02 22:16:44 PM PDT
Calibration VIC is expired	Yes
Calibration VIC performed on	2013-07-02 23:03:20 PM PDT
Chemistry	TAQMAN
Experiment Barcode
Experiment Comments
Experiment File Name	X:\SOM\ANES\Research\Lab Operations\Core - Molecular Biology\Service Requests - APOM Molecular Core\Hasan Mol Core Projects\Viia7 Data Files\Hasan CREB Mice PlateB.eds
Experiment Name	Hasan CREB Mice PlateB
Experiment Run End Time	2014-07-08 16:46:33 PM PDT
Experiment Type	Comparative Cт (ΔΔCт)
Experiment User Name	Jay Phillips
Instrument Name	278881956
Instrument Serial Number	278881956
Instrument Type	ViiA 7
Passive Reference	ROX
Quantification Cycle Method	Ct
Signal Smoothing On	false
Stage/ Cycle where Analysis is performed	Stage 2, Step 2
Well	Cycle	Target Name	Rn	Delta Rn
1	1	Vwf	0.740507	0.00210459
1	2	Vwf	0.741073	0.0015575
1	3	Vwf	0.74235	0.00172233
1	4	Vwf	0.7424	0.000658946
1	5	Vwf	0.743938	0.00108484
1	6	Vwf	0.744948	0.000981926
1	7	Vwf	0.745628	0.000549217
1	8	Vwf	0.746402	0.000210147
1	9	Vwf	0.747311	6.61768e-06
1	10	Vwf	0.747409	-0.00100831
1	11	Vwf	0.748363	-0.00116672
1	12	Vwf	0.749561	-0.00108134
1	13	Vwf	0.750414	-0.0013412
1	14	Vwf	0.751473	-0.00139506
1	15	Vwf	0.752845	-0.00113582
1	16	Vwf	0.753341	-0.00175217
1	17	Vwf	0.754289	-0.00191749
1	18	Vwf	0.755556	-0.00176327
1	19	Vwf	0.758204	-0.000227837
1	20	Vwf	0.760861	0.00131708
1	21	Vwf	0.762784	0.00212718
1	22	Vwf	0.765901	0.00413093
1	23	Vwf	0.773711	0.0108287
1	24	Vwf	0.788498	0.0245028
1	25	Vwf	0.818247	0.0531394
1	26	Vwf	0.875924	0.109703
1	27	Vwf	0.987539	0.220205
1	28	Vwf	1.18894	0.420496
1	29	Vwf	1.50565	0.736088
1	30	Vwf	1.92378	1.15311
1	31	Vwf	2.39538	1.62359
1	32	Vwf	2.8517	2.0788
1	33	Vwf	3.23964	2.46563
1	34	Vwf	3.54539	2.77027
1	35	Vwf	3.76464	2.9884
1	36	Vwf	3.92174	3.14439
1	37	Vwf	4.03312	3.25466
1	38	Vwf	4.10943	3.32985
1	39	Vwf	4.16318	3.38249
1	40	Vwf	4.20256	3.42076
2	1	Vwf	0.738067	0.00290625
2	2	Vwf	0.737477	0.001393
2	3	Vwf	0.738304	0.0012975
2	4	Vwf	0.739484	0.00155391
2	5	Vwf	0.738641	-0.000212597
2	6	Vwf	0.739087	-0.000689621
2	7	Vwf	0.740309	-0.000390175
2	8	Vwf	0.74095	-0.000672232
2	9	Vwf	0.74244	-0.000105222
2	10	Vwf	0.743742	0.000273498
2	11	Vwf	0.744755	0.000363374
2	12	Vwf	0.745112	-0.000202938
2	13	Vwf	0.745374	-0.00086426
2	14	Vwf	0.745884	-0.00127679
2	15	Vwf	0.747176	-0.000908562
2	16	Vwf	0.749029	2.14407e-05
2	17	Vwf	0.749576	-0.000354554
2	18	Vwf	0.75017	-0.000683818
2	19	Vwf	0.751031	-0.000745695
2	20	Vwf	0.753479	0.00077946
2	21	Vwf	0.75644	0.00281728
2	22	Vwf	0.761327	0.00678139
2	23	Vwf	0.769588	0.0141186
2	24	Vwf	0.784498	0.028106
2	25	Vwf	0.816964	0.0596488
2	26	Vwf	0.882761	0.124523
2	27	Vwf	1.00846	0.249297
2	28	Vwf	1.22943	0.469341
2	29	Vwf	1.56735	0.806338
2	30	Vwf	1.99973	1.2378
2	31	Vwf	2.47143	1.70858
2	32	Vwf	2.914	2.15022
2	33	Vwf	3.27923	2.51453
2	34	Vwf	3.55255	2.78692
2	35	Vwf	3.7529	2.98635
2	36	Vwf	3.90009	3.13262
2	37	Vwf	4.00257	3.23418
2	38	Vwf	4.06989	3.30057
2	39	Vwf	4.11972	3.34948
2	40	Vwf	4.14864	3.37748
3	1	Vwf	0.709169	0.00204352
3	2	Vwf	0.708961	0.00101193
3	3	Vwf	0.710378	0.001606
3	4	Vwf	0.710563	0.000968873
3	5	Vwf	0.710899	0.000481414
3	6	Vwf	0.711066	-0.000174606
3	7	Vwf	0.711909	-0.000154055
3	8	Vwf	0.712353	-0.000533153
3	9	Vwf	0.713252	-0.000456275
3	10	Vwf	0.714418	-0.000113858
3	11	Vwf	0.715128	-0.000226642
3	12	Vwf	0.715473	-0.000704326
3	13	Vwf	0.716392	-0.000607838
3	14	Vwf	0.717475	-0.000348034
3	15	Vwf	0.717484	-0.00116195
3	16	Vwf	0.717692	-0.00177654
3	17	Vwf	0.718892	-0.00139973
3	18	Vwf	0.721176	6.164e-05
3	19	Vwf	0.722494	0.000556585
3	20	Vwf	0.724173	0.00141267
3	21	Vwf	0.726153	0.00256983
3	22	Vwf	0.730676	0.00627043
3	23	Vwf	0.739191	0.0139626
3	24	Vwf	0.753671	0.0276192
3	25	Vwf	0.785835	0.0589604
3	26	Vwf	0.848576	0.120879
3	27	Vwf	0.969802	0.241282
3	28	Vwf	1.18555	0.456207
3	29	Vwf	1.51448	0.784313
3	30	Vwf	1.93618	1.20519
3	31	Vwf	2.39366	1.66185
3	32	Vwf	2.81936	2.08673
3	33	Vwf	3.17165	2.43819
3	34	Vwf	3.43834	2.70406
3	35	Vwf	3.63546	2.90036
3	36	Vwf	3.77459	3.03866
3	37	Vwf	3.86802	3.13127
3	38	Vwf	3.93469	3.19712
3	39	Vwf	3.98486	3.24647
3	40	Vwf	4.01755	3.27834
4	1	Vwf	0.600313	-0.000554227
4	2	Vwf	0.606907	0.00573878
4	3	Vwf	0.608031	0.006563
4	4	Vwf	0.604999	0.0032307
4	5	Vwf	0.6042	0.00213159
4	6	Vwf	0.603091	0.000722252
4	7	Vwf	0.601867	-0.000802307
4	8	Vwf	0.600527	-0.00244298
4	9	Vwf	0.598984	-0.00428582
4	10	Vwf	0.599239	-0.00433195
4	11	Vwf	0.600096	-0.00377446
4	12	Vwf	0.600983	-0.00318776
4	13	Vwf	0.602021	-0.00245056
4	14	Vwf	0.602639	-0.0021325
4	15	Vwf	0.603857	-0.00121553
4	16	Vwf	0.60549	0.000117234
4	17	Vwf	0.607702	0.00202894
4	18	Vwf	0.609948	0.00397451
4	19	Vwf	0.612129	0.00585564
4	20	Vwf	0.615716	0.00914207
4	21	Vwf	0.625866	0.0189916
4	22	Vwf	0.64093	0.0337559
4	23	Vwf	0.670032	0.0625567
4	24	Vwf	0.7289	0.121125
4	25	Vwf	0.841275	0.233199
4	26	Vwf	1.03865	0.430271
4	27	Vwf	1.34148	0.732803
4	28	Vwf	1.71531	1.10633
4	29	Vwf	2.10208	1.49281
4	30	Vwf	2.46221	1.85263
4	31	Vwf	2.75879	2.14891
4	32	Vwf	2.98306	2.37288
4	33	Vwf	3.14362	2.53315
4	34	Vwf	3.26035	2.64957
4	35	Vwf	3.35878	2.7477
4	36	Vwf	3.42619	2.81481
4	37	Vwf	3.4691	2.85742
4	38	Vwf	3.50114	2.88916
4	39	Vwf	3.52331	2.91103
4	40	Vwf	3.53021	2.91763
5	1	Vwf	0.689972	0.00290697
5	2	Vwf	0.690084	0.00221015
5	3	Vwf	0.690777	0.00209417
5	4	Vwf	0.690912	0.00141934
5	5	Vwf	0.691167	0.000865155
5	6	Vwf	0.690996	-0.000114967
5	7	Vwf	0.691887	-3.35311e-05
5	8	Vwf	0.692257	-0.000472265
5	9	Vwf	0.692055	-0.00148404
5	10	Vwf	0.692412	-0.00193576
5	11	Vwf	0.693824	-0.00133267
5	12	Vwf	0.694808	-0.00115807
5	13	Vwf	0.696483	-0.000292714
5	14	Vwf	0.697553	-3.12718e-05
5	15	Vwf	0.69717	-0.0012243
5	16	Vwf	0.698501	-0.000702149
5	17	Vwf	0.699528	-0.00048398
5	18	Vwf	0.701919	0.00109717
5	19	Vwf	0.705421	0.00378988
5	20	Vwf	0.710332	0.00789195
5	21	Vwf	0.719071	0.0158212
5	22	Vwf	0.736196	0.0321375
5	23	Vwf	0.772255	0.0673874
5	24	Vwf	0.842896	0.137219
5	25	Vwf	0.977478	0.270991
5	26	Vwf	1.21429	0.506999
5	27	Vwf	1.56785	0.859748
5	28	Vwf	2.01283	1.30392
5	29	Vwf	2.48524	1.77552
5	30	Vwf	2.92293	2.21239
5	31	Vwf	3.28227	2.57092
5	32	Vwf	3.5565	2.84435
5	33	Vwf	3.75281	3.03985
5	34	Vwf	3.88896	3.17519
5	35	Vwf	3.98465	3.27007
5	36	Vwf	4.05293	3.33754
5	37	Vwf	4.0999	3.3837
5	38	Vwf	4.13753	3.42053
5	39	Vwf	4.16585	3.44803
5	40	Vwf	4.18223	3.4636
6	1	Vwf	0.6817	0.00419768
6	2	Vwf	0.681996	0.00363313
6	3	Vwf	0.681468	0.0022448
6	4	Vwf	0.681164	0.00108015
6	5	Vwf	0.681126	0.000181884
6	6	Vwf	0.681672	-0.000131783
6	7	Vwf	0.682486	-0.000178301
6	8	Vwf	0.68274	-0.000784448
6	9	Vwf	0.683466	-0.00091954
6	10	Vwf	0.684367	-0.000878321
6	11	Vwf	0.685391	-0.000715449
6	12	Vwf	0.685979	-0.00098769
6	13	Vwf	0.686921	-0.000905404
6	14	Vwf	0.688177	-0.00051055
6	15	Vwf	0.688959	-0.000588242
6	16	Vwf	0.689766	-0.000641854
6	17	Vwf	0.690815	-0.000453233
6	18	Vwf	0.692853	0.00072417
6	19	Vwf	0.696453	0.00346381
6	20	Vwf	0.702482	0.00863317
6	21	Vwf	0.712306	0.0175961
6	22	Vwf	0.730644	0.0350742
6	23	Vwf	0.76787	0.0714397
6	24	Vwf	0.842234	0.144943
6	25	Vwf	0.985229	0.287078
6	26	Vwf	1.23064	0.531624
6	27	Vwf	1.59287	0.893
6	28	Vwf	2.03996	1.33923
6	29	Vwf	2.51068	1.80909
6	30	Vwf	2.93829	2.23583
6	31	Vwf	3.28226	2.57894
6	32	Vwf	3.5368	2.83263
6	33	Vwf	3.72063	3.0156
6	34	Vwf	3.85194	3.14604
6	35	Vwf	3.94238	3.23562
6	36	Vwf	4.00615	3.29854
6	37	Vwf	4.05142	3.34295
6	38	Vwf	4.08566	3.37633
6	39	Vwf	4.11463	3.40443
6	40	Vwf	4.1321	3.42105
7	1	Vwf	0.673477	0.00394293
7	2	Vwf	0.67331	0.00288405
7	3	Vwf	0.673072	0.00175423
7	4	Vwf	0.674088	0.00187808
7	5	Vwf	0.674823	0.00172166
7	6	Vwf	0.674973	0.000979576
7	7	Vwf	0.675286	0.000400864
7	8	Vwf	0.675595	-0.000181543
7	9	Vwf	0.675701	-0.000967501
7	10	Vwf	0.675745	-0.00181551
7	11	Vwf	0.676777	-0.00167485
7	12	Vwf	0.678196	-0.00114855
7	13	Vwf	0.679925	-0.000310878
7	14	Vwf	0.680649	-0.000478258
7	15	Vwf	0.680735	-0.0012849
7	16	Vwf	0.681278	-0.00163324
7	17	Vwf	0.681742	-0.00206079
7	18	Vwf	0.683382	-0.00131271
7	19	Vwf	0.684303	-0.00128345
7	20	Vwf	0.685757	-0.000721627
7	21	Vwf	0.687739	0.000368829
7	22	Vwf	0.690654	0.00239162
7	23	Vwf	0.694533	0.00537894
7	24	Vwf	0.701122	0.0110759
7	25	Vwf	0.714277	0.0233398
7	26	Vwf	0.740393	0.0485632
7	27	Vwf	0.792491	0.0997699
7	28	Vwf	0.896524	0.202911
7	29	Vwf	1.08497	0.390463
7	30	Vwf	1.38648	0.691081
7	31	Vwf	1.79392	1.09764
7	32	Vwf	2.2545	1.55732
7	33	Vwf	2.70113	2.00306
7	34	Vwf	3.08774	2.38878
7	35	Vwf	3.38559	2.68574
7	36	Vwf	3.60809	2.90735
7	37	Vwf	3.76383	3.06219
7	38	Vwf	3.87287	3.17034
7	39	Vwf	3.94681	3.24339
7	40	Vwf	3.99533	3.29101
8	1	Vwf	0.684008	0.0026692
8	2	Vwf	0.684816	0.00262466
8	3	Vwf	0.684906	0.00186309
8	4	Vwf	0.685699	0.00180365
8	5	Vwf	0.685921	0.00117416
8	6	Vwf	0.685918	0.00031918
8	7	Vwf	0.686652	0.000201094
8	8	Vwf	0.687088	-0.000214597
8	9	Vwf	0.6878	-0.000355393
8	10	Vwf	0.688376	-0.000631013
8	11	Vwf	0.688711	-0.00114821
8	12	Vwf	0.689272	-0.00143879
8	13	Vwf	0.690838	-0.00072456
8	14	Vwf	0.691488	-0.000926569
8	15	Vwf	0.691903	-0.00136402
8	16	Vwf	0.692729	-0.00138948
8	17	Vwf	0.69353	-0.00144098
8	18	Vwf	0.694736	-0.00108742
8	19	Vwf	0.695773	-0.000901937
8	20	Vwf	0.696335	-0.00119186
8	21	Vwf	0.698478	9.89264e-05
8	22	Vwf	0.701216	0.00198505
8	23	Vwf	0.705453	0.00536969
8	24	Vwf	0.712484	0.0115494
8	25	Vwf	0.726181	0.0243945
8	26	Vwf	0.752811	0.050172
8	27	Vwf	0.80713	0.103639
8	28	Vwf	0.9154	0.211057
8	29	Vwf	1.11063	0.405433
8	30	Vwf	1.41971	0.713658
8	31	Vwf	1.83156	1.12466
8	32	Vwf	2.29257	1.58482
8	33	Vwf	2.74037	2.03177
8	34	Vwf	3.12396	2.4145
8	35	Vwf	3.41939	2.70908
8	36	Vwf	3.63674	2.92558
8	37	Vwf	3.78893	3.07691
8	38	Vwf	3.89144	3.17858
8	39	Vwf	3.96681	3.2531
8	40	Vwf	4.01228	3.29771
9	1	Vwf	0.68554	0.0033838
9	2	Vwf	0.685577	0.0025642
9	3	Vwf	0.686045	0.00217608
9	4	Vwf	0.68566	0.000935188
9	5	Vwf	0.687044	0.00146342
9	6	Vwf	0.687101	0.000664028
9	7	Vwf	0.687159	-0.000134177
9	8	Vwf	0.687519	-0.00062965
9	9	Vwf	0.688045	-0.000960137
9	10	Vwf	0.688832	-0.0010286
9	11	Vwf	0.689718	-0.000999316
9	12	Vwf	0.690508	-0.0010651
9	13	Vwf	0.691484	-0.000945333
9	14	Vwf	0.692237	-0.00104843
9	15	Vwf	0.693941	-0.000200352
9	16	Vwf	0.694489	-0.000508667
9	17	Vwf	0.694818	-0.00103543
9	18	Vwf	0.695904	-0.000806053
9	19	Vwf	0.697116	-0.000449298
9	20	Vwf	0.698	-0.000421681
9	21	Vwf	0.698819	-0.000458794
9	22	Vwf	0.701602	0.00146836
9	23	Vwf	0.704974	0.00398394
9	24	Vwf	0.712259	0.0104127
9	25	Vwf	0.725396	0.0226938
9	26	Vwf	0.751789	0.048231
9	27	Vwf	0.804396	0.0999818
9	28	Vwf	0.909231	0.20396
9	29	Vwf	1.10097	0.39484
9	30	Vwf	1.40451	0.697526
9	31	Vwf	1.81055	1.10271
9	32	Vwf	2.26754	1.55884
9	33	Vwf	2.71171	2.00216
9	34	Vwf	3.09599	2.38558
9	35	Vwf	3.38957	2.67831
9	36	Vwf	3.60139	2.88927
9	37	Vwf	3.7548	3.04182
9	38	Vwf	3.86345	3.14962
9	39	Vwf	3.93701	3.22233
9	40	Vwf	3.98237	3.26682
10	1	Vwf	0.685662	0.00132843
10	2	Vwf	0.686478	0.00130665
10	3	Vwf	0.688263	0.00225397
10	4	Vwf	0.688248	0.00140142
10	5	Vwf	0.687242	-0.000442241
10	6	Vwf	0.687604	-0.000918512
10	7	Vwf	0.688674	-0.000686321
10	8	Vwf	0.689692	-0.000505628
10	9	Vwf	0.69139	0.000354676
10	10	Vwf	0.6917	-0.000173033
10	11	Vwf	0.691497	-0.001214
10	12	Vwf	0.692306	-0.00124311
10	13	Vwf	0.693324	-0.00106248
10	14	Vwf	0.694112	-0.00111276
10	15	Vwf	0.695665	-0.000397231
10	16	Vwf	0.697056	0.000156288
10	17	Vwf	0.698477	0.000739014
10	18	Vwf	0.701425	0.00284994
10	19	Vwf	0.706405	0.00699148
10	20	Vwf	0.714454	0.0142034
10	21	Vwf	0.729258	0.0281689
10	22	Vwf	0.759441	0.057515
10	23	Vwf	0.822286	0.119521
10	24	Vwf	0.942537	0.238935
10	25	Vwf	1.15692	0.452483
10	26	Vwf	1.48773	0.782455
10	27	Vwf	1.91562	1.2095
10	28	Vwf	2.38164	1.67469
10	29	Vwf	2.82065	2.11285
10	30	Vwf	3.18422	2.47559
10	31	Vwf	3.45953	2.75006
10	32	Vwf	3.65958	2.94927
10	33	Vwf	3.79964	3.0885
10	34	Vwf	3.90338	3.1914
10	35	Vwf	3.97446	3.26164
10	36	Vwf	4.02214	3.30848
10	37	Vwf	4.05799	3.3435
10	38	Vwf	4.08798	3.37265
10	39	Vwf	4.11401	3.39785
10	40	Vwf	4.12991	3.41291
11	1	Vwf	0.689638	0.00225475
11	2	Vwf	0.689642	0.00133293
11	3	Vwf	0.69033	0.00109471
11	4	Vwf	0.691502	0.00134019
11	5	Vwf	0.692144	0.00105548
11	6	Vwf	0.69212	0.00010475
11	7	Vwf	0.692549	-0.000392448
11	8	Vwf	0.693665	-0.000203119
11	9	Vwf	0.694014	-0.000780187
11	10	Vwf	0.69437	-0.00135052
11	11	Vwf	0.695162	-0.00148544
11	12	Vwf	0.695947	-0.00162668
11	13	Vwf	0.697846	-0.000653489
11	14	Vwf	0.699139	-0.000287492
11	15	Vwf	0.699606	-0.000746245
11	16	Vwf	0.701206	-7.28072e-05
11	17	Vwf	0.703178	0.000972385
11	18	Vwf	0.706163	0.00303092
11	19	Vwf	0.710506	0.00644754
11	20	Vwf	0.718509	0.0135244
11	21	Vwf	0.734954	0.0290433
11	22	Vwf	0.767641	0.0608038
11	23	Vwf	0.833	0.125236
11	24	Vwf	0.960109	0.251419
11	25	Vwf	1.18375	0.474135
11	26	Vwf	1.52702	0.816474
11	27	Vwf	1.96812	1.25665
11	28	Vwf	2.44567	1.73327
11	29	Vwf	2.88422	2.1709
11	30	Vwf	3.2442	2.52995
11	31	Vwf	3.51885	2.80367
11	32	Vwf	3.7174	3.0013
11	33	Vwf	3.8556	3.13857
11	34	Vwf	3.95643	3.23847
11	35	Vwf	4.02476	3.30588
11	36	Vwf	4.07545	3.35564
11	37	Vwf	4.11169	3.39095
11	38	Vwf	4.13926	3.4176
11	39	Vwf	4.16218	3.43959
11	40	Vwf	4.17596	3.45245
12	1	Vwf	0.736573	0.00108329
12	2	Vwf	0.738029	0.00160534
12	3	Vwf	0.738946	0.00158886
12	4	Vwf	0.738825	0.000534311
12	5	Vwf	0.739118	-0.000105751
12	6	Vwf	0.740743	0.000585814
12	7	Vwf	0.741765	0.000673823
12	8	Vwf	0.742053	2.87535e-05
12	9	Vwf	0.74208	-0.000877682
12	10	Vwf	0.742592	-0.00129941
12	11	Vwf	0.743717	-0.00110799
12	12	Vwf	0.744623	-0.00113561
12	13	Vwf	0.745465	-0.00122725
12	14	Vwf	0.746364	-0.00126126
12	15	Vwf	0.747923	-0.000636091
12	16	Vwf	0.74955	5.79184e-05
12	17	Vwf	0.751596	0.00116988
12	18	Vwf	0.754371	0.00301169
12	19	Vwf	0.758528	0.00623467
12	20	Vwf	0.766467	0.0132403
12	21	Vwf	0.781919	0.0277593
12	22	Vwf	0.814559	0.0594659
12	23	Vwf	0.882287	0.12626
12	24	Vwf	1.0088	0.251844
12	25	Vwf	1.23198	0.474085
12	26	Vwf	1.57686	0.81803
12	27	Vwf	2.01951	1.25975
12	28	Vwf	2.50086	1.74017
12	29	Vwf	2.95113	2.18951
12	30	Vwf	3.31952	2.55696
12	31	Vwf	3.59693	2.83343
12	32	Vwf	3.80534	3.04091
12	33	Vwf	3.95354	3.18818
12	34	Vwf	4.05315	3.28685
12	35	Vwf	4.12389	3.35666
12	36	Vwf	4.17777	3.40961
12	37	Vwf	4.22096	3.45186
12	38	Vwf	4.25114	3.48111
12	39	Vwf	4.27244	3.50148
12	40	Vwf	4.28766	3.51576
13	1	CD31	0.743054	0.00163773
13	2	CD31	0.743312	0.000599185
13	3	CD31	0.745645	0.0016356
13	4	CD31	0.746872	0.00156652
13	5	CD31	0.747468	0.00086522
13	6	CD31	0.747189	-0.000710661
13	7	CD31	0.74864	-0.000555623
13	8	CD31	0.750219	-0.000273448
13	9	CD31	0.751281	-0.000508463
13	10	CD31	0.752286	-0.000799804
13	11	CD31	0.753545	-0.000837944
13	12	CD31	0.754388	-0.00129171
13	13	CD31	0.757096	0.000119975
13	14	CD31	0.75845	0.000176725
13	15	CD31	0.758356	-0.00121331
13	16	CD31	0.760353	-0.000513007
13	17	CD31	0.76128	-0.000883324
13	18	CD31	0.762366	-0.00109366
13	19	CD31	0.765015	0.000258237
13	20	CD31	0.766981	0.000928379
13	21	CD31	0.77048	0.0031303
13	22	CD31	0.776616	0.00796961
13	23	CD31	0.787827	0.0178837
13	24	CD31	0.809668	0.0384285
13	25	CD31	0.847849	0.0753124
13	26	CD31	0.923578	0.149745
13	27	CD31	1.06134	0.286213
13	28	CD31	1.28483	0.508408
13	29	CD31	1.5992	0.821477
13	30	CD31	1.98116	1.20214
13	31	CD31	2.38869	1.60838
13	32	CD31	2.77876	1.99715
13	33	CD31	3.13008	2.34717
13	34	CD31	3.43031	2.64611
13	35	CD31	3.68035	2.89484
13	36	CD31	3.88595	3.09915
13	37	CD31	4.04658	3.25848
13	38	CD31	4.17434	3.38494
13	39	CD31	4.27704	3.48635
13	40	CD31	4.34728	3.5553
14	1	CD31	0.742241	0.000911187
14	2	CD31	0.74371	0.0011629
14	3	CD31	0.745896	0.00213172
14	4	CD31	0.746016	0.00103411
14	5	CD31	0.746388	0.000189283
14	6	CD31	0.747613	0.000197396
14	7	CD31	0.748815	0.000181905
14	8	CD31	0.749786	-6.44343e-05
14	9	CD31	0.750646	-0.000421459
14	10	CD31	0.751161	-0.00112431
14	11	CD31	0.751919	-0.00158302
14	12	CD31	0.753587	-0.00113217
14	13	CD31	0.755775	-0.000161795
14	14	CD31	0.756438	-0.000715456
14	15	CD31	0.757593	-0.000777676
14	16	CD31	0.758828	-0.000760861
14	17	CD31	0.759688	-0.00111789
14	18	CD31	0.761317	-0.000705415
14	19	CD31	0.763321	8.13131e-05
14	20	CD31	0.765451	0.000993271
14	21	CD31	0.76943	0.00375548
14	22	CD31	0.775339	0.00844673
14	23	CD31	0.78644	0.0183314
14	24	CD31	0.805973	0.0366463
14	25	CD31	0.844175	0.0736313
14	26	CD31	0.916891	0.145131
14	27	CD31	1.05128	0.278298
14	28	CD31	1.26924	0.495045
14	29	CD31	1.57921	0.803801
14	30	CD31	1.96113	1.1845
14	31	CD31	2.37288	1.59503
14	32	CD31	2.76894	1.98988
14	33	CD31	3.12833	2.34805
14	34	CD31	3.43954	2.65804
14	35	CD31	3.6982	2.91549
14	36	CD31	3.91245	3.12851
14	37	CD31	4.08018	3.29503
14	38	CD31	4.21356	3.42719
14	39	CD31	4.31681	3.52922
14	40	CD31	4.39067	3.60187
15	1	CD31	0.822858	0.0043479
15	2	CD31	0.822786	0.00280277
15	3	CD31	0.822696	0.0012397
15	4	CD31	0.822737	-0.000192359
15	5	CD31	0.824051	-0.000351739
15	6	CD31	0.82576	-0.000115582
15	7	CD31	0.827109	-0.000240212
15	8	CD31	0.828771	-5.13223e-05
15	9	CD31	0.830391	9.5487e-05
15	10	CD31	0.832477	0.000709239
15	11	CD31	0.833702	0.000460393
15	12	CD31	0.834664	-4.99989e-05
15	13	CD31	0.836359	0.000172091
15	14	CD31	0.837718	5.78916e-05
15	15	CD31	0.838062	-0.00107137
15	16	CD31	0.8391	-0.00150607
15	17	CD31	0.840219	-0.00186101
15	18	CD31	0.842833	-0.000719639
15	19	CD31	0.845149	0.000122816
15	20	CD31	0.847279	0.000779782
15	21	CD31	0.850494	0.00252191
15	22	CD31	0.856	0.00655548
15	23	CD31	0.867651	0.0167327
15	24	CD31	0.889388	0.0369969
15	25	CD31	0.931417	0.0775528
15	26	CD31	1.00871	0.153372
15	27	CD31	1.14947	0.292662
15	28	CD31	1.37719	0.518906
15	29	CD31	1.69556	0.8358
15	30	CD31	2.08094	1.21971
15	31	CD31	2.48834	1.62564
15	32	CD31	2.8813	2.01712
15	33	CD31	3.23012	2.36447
15	34	CD31	3.53059	2.66346
15	35	CD31	3.78366	2.91507
15	36	CD31	3.98829	3.11823
15	37	CD31	4.14897	3.27743
15	38	CD31	4.27856	3.40554
15	39	CD31	4.38182	3.50733
15	40	CD31	4.45424	3.57828
16	1	CD31	0.7396	0.00382108
16	2	CD31	0.739794	0.00261647
16	3	CD31	0.740067	0.00149006
16	4	CD31	0.740952	0.000976738
16	5	CD31	0.741699	0.000324301
16	6	CD31	0.742288	-0.00048567
16	7	CD31	0.743968	-0.000204936
16	8	CD31	0.74504	-0.000531633
16	9	CD31	0.746373	-0.000598096
16	10	CD31	0.748756	0.000385972
16	11	CD31	0.749739	-3.01315e-05
16	12	CD31	0.750862	-0.000306284
16	13	CD31	0.752	-0.000566998
16	14	CD31	0.752824	-0.00114237
16	15	CD31	0.754099	-0.00126659
16	16	CD31	0.755795	-0.00096958
16	17	CD31	0.756894	-0.00126981
16	18	CD31	0.75913	-0.000432788
16	19	CD31	0.762132	0.0011701
16	20	CD31	0.765818	0.00345772
16	21	CD31	0.771805	0.00804519
16	22	CD31	0.781504	0.0163453
16	23	CD31	0.801329	0.0347714
16	24	CD31	0.841155	0.0731981
16	25	CD31	0.915511	0.146156
16	26	CD31	1.05115	0.280391
16	27	CD31	1.27548	0.503325
16	28	CD31	1.59159	0.81804
16	29	CD31	1.97709	1.20213
16	30	CD31	2.38842	1.61207
16	31	CD31	2.78775	2.01
16	32	CD31	3.14837	2.36922
16	33	CD31	3.46069	2.68015
16	34	CD31	3.72098	2.93903
16	35	CD31	3.93636	3.15302
16	36	CD31	4.10987	3.32512
16	37	CD31	4.24323	3.45709
16	38	CD31	4.35062	3.56308
16	39	CD31	4.43608	3.64714
16	40	CD31	4.49777	3.70742
17	1	CD31	0.720374	0.00228937
17	2	CD31	0.720325	0.00103389
17	3	CD31	0.721882	0.00138386
17	4	CD31	0.723472	0.00176715
17	5	CD31	0.723521	0.000609365
17	6	CD31	0.724421	0.000303566
17	7	CD31	0.7255	0.000175986
17	8	CD31	0.726066	-0.000464671
17	9	CD31	0.726829	-0.000908216
17	10	CD31	0.727282	-0.00166212
17	11	CD31	0.728817	-0.00133402
17	12	CD31	0.730768	-0.00058953
17	13	CD31	0.732501	-6.30087e-05
17	14	CD31	0.733238	-0.000532779
17	15	CD31	0.733729	-0.00124872
17	16	CD31	0.734083	-0.00210079
17	17	CD31	0.736633	-0.000757866
17	18	CD31	0.738849	0.000252108
17	19	CD31	0.741289	0.00148572
17	20	CD31	0.744694	0.00368397
17	21	CD31	0.750104	0.00788685
17	22	CD31	0.761542	0.0181181
17	23	CD31	0.781899	0.0372692
17	24	CD31	0.819852	0.0740149
17	25	CD31	0.893892	0.146849
17	26	CD31	1.02993	0.281677
17	27	CD31	1.24989	0.500429
17	28	CD31	1.56129	0.810632
17	29	CD31	1.94265	1.19078
17	30	CD31	2.352	1.59893
17	31	CD31	2.7461	1.99182
17	32	CD31	3.10178	2.34629
17	33	CD31	3.41049	2.6538
17	34	CD31	3.66544	2.90754
17	35	CD31	3.87469	3.11558
17	36	CD31	4.04293	3.28262
17	37	CD31	4.17844	3.41691
17	38	CD31	4.28357	3.52084
17	39	CD31	4.3659	3.60197
17	40	CD31	4.42519	3.66005
18	1	CD31	0.708706	0.00229279
18	2	CD31	0.709375	0.00166138
18	3	CD31	0.710202	0.00118757
18	4	CD31	0.710833	0.000517536
18	5	CD31	0.711981	0.000363978
18	6	CD31	0.71268	-0.000237567
18	7	CD31	0.714164	-5.44776e-05
18	8	CD31	0.715577	5.75634e-05
18	9	CD31	0.717152	0.000331968
18	10	CD31	0.71785	-0.000270711
18	11	CD31	0.718902	-0.00052041
18	12	CD31	0.719797	-0.000926036
18	13	CD31	0.721011	-0.00101236
18	14	CD31	0.722405	-0.00091963
18	15	CD31	0.723948	-0.000677233
18	16	CD31	0.725673	-0.000252864
18	17	CD31	0.72669	-0.000536836
18	18	CD31	0.727766	-0.000762515
18	19	CD31	0.730528	0.000699393
18	20	CD31	0.734143	0.00301263
18	21	CD31	0.73945	0.00701871
18	22	CD31	0.750814	0.0170828
18	23	CD31	0.771351	0.0363186
18	24	CD31	0.810934	0.0746007
18	25	CD31	0.886128	0.148494
18	26	CD31	1.02264	0.2837
18	27	CD31	1.24461	0.504377
18	28	CD31	1.5579	0.816367
18	29	CD31	1.93982	1.19698
18	30	CD31	2.34536	1.60122
18	31	CD31	2.73762	1.99218
18	32	CD31	3.09633	2.34959
18	33	CD31	3.3998	2.65176
18	34	CD31	3.65216	2.90281
18	35	CD31	3.86056	3.10992
18	36	CD31	4.02915	3.27721
18	37	CD31	4.16084	3.4076
18	38	CD31	4.26316	3.50861
18	39	CD31	4.34314	3.58729
18	40	CD31	4.39678	3.63963
19	1	CD31	0.713437	0.00132773
19	2	CD31	0.714284	0.000977243
19	3	CD31	0.715303	0.000797937
19	4	CD31	0.716744	0.00104176
19	5	CD31	0.717795	0.000894704
19	6	CD31	0.718568	0.00046941
19	7	CD31	0.719331	3.50554e-05
19	8	CD31	0.720199	-0.00029517
19	9	CD31	0.72152	-0.000171386
19	10	CD31	0.722079	-0.000810244
19	11	CD31	0.723264	-0.000823909
19	12	CD31	0.724502	-0.000782857
19	13	CD31	0.725989	-0.00049379
19	14	CD31	0.727679	-2.30513e-06
19	15	CD31	0.727985	-0.000894066
19	16	CD31	0.72845	-0.00162609
19	17	CD31	0.72995	-0.0013248
19	18	CD31	0.731525	-0.000947219
19	19	CD31	0.733893	0.0002234
19	20	CD31	0.736194	0.00132661
19	21	CD31	0.739449	0.00338295
19	22	CD31	0.74569	0.00842615
19	23	CD31	0.757354	0.018893
19	24	CD31	0.778652	0.0389924
19	25	CD31	0.818776	0.0779188
19	26	CD31	0.896807	0.154752
19	27	CD31	1.0368	0.293546
19	28	CD31	1.2626	0.518148
19	29	CD31	1.57719	0.831538
19	30	CD31	1.95652	1.20967
19	31	CD31	2.35438	1.60634
19	32	CD31	2.73582	1.98658
19	33	CD31	3.07593	2.3255
19	34	CD31	3.37078	2.61914
19	35	CD31	3.61408	2.86124
19	36	CD31	3.81587	3.06184
19	37	CD31	3.9788	3.22356
19	38	CD31	4.10435	3.34792
19	39	CD31	4.19473	3.4371
19	40	CD31	4.2571	3.49828
20	1	CD31	0.706706	0.00181684
20	2	CD31	0.707415	0.00116267
20	3	CD31	0.708035	0.00041802
20	4	CD31	0.708965	-1.53759e-05
20	5	CD31	0.71043	8.53455e-05
20	6	CD31	0.712252	0.000543158
20	7	CD31	0.713885	0.000811786
20	8	CD31	0.715144	0.000706812
20	9	CD31	0.715732	-6.85359e-05
20	10	CD31	0.716485	-0.000679732
20	11	CD31	0.718336	-0.000192892
20	12	CD31	0.718814	-0.00107904
20	13	CD31	0.720583	-0.00067428
20	14	CD31	0.722092	-0.000528617
20	15	CD31	0.723702	-0.000283175
20	16	CD31	0.725043	-0.000306312
20	17	CD31	0.725988	-0.000725046
20	18	CD31	0.72707	-0.00100705
20	19	CD31	0.729654	0.000213111
20	20	CD31	0.731236	0.000430657
20	21	CD31	0.73452	0.00235117
20	22	CD31	0.740991	0.00745838
20	23	CD31	0.752236	0.0173387
20	24	CD31	0.772639	0.0363786
20	25	CD31	0.813796	0.0761715
20	26	CD31	0.891942	0.152953
20	27	CD31	1.03135	0.290995
20	28	CD31	1.25577	0.514056
20	29	CD31	1.56856	0.825481
20	30	CD31	1.94598	1.20154
20	31	CD31	2.34406	1.59825
20	32	CD31	2.72173	1.97456
20	33	CD31	3.05911	2.31057
20	34	CD31	3.3516	2.6017
20	35	CD31	3.59398	2.84272
20	36	CD31	3.79212	3.03949
20	37	CD31	3.95091	3.19692
20	38	CD31	4.07717	3.32181
20	39	CD31	4.17336	3.41664
20	40	CD31	4.23967	3.48159
21	1	CD31	0.710964	0.00251889
21	2	CD31	0.71146	0.0016796
21	3	CD31	0.712376	0.00125962
21	4	CD31	0.713446	0.000994497
21	5	CD31	0.714267	0.000479629
21	6	CD31	0.715011	-0.000111532
21	7	CD31	0.716934	0.00047563
21	8	CD31	0.718155	0.000361306
21	9	CD31	0.718027	-0.00110253
21	10	CD31	0.719004	-0.00146034
21	11	CD31	0.72113	-0.000670459
21	12	CD31	0.722773	-0.000362961
21	13	CD31	0.724172	-0.000299246
21	14	CD31	0.725509	-0.000297759
21	15	CD31	0.726131	-0.00101111
21	16	CD31	0.727407	-0.00107078
21	17	CD31	0.729484	-0.000328881
21	18	CD31	0.730662	-0.000486776
21	19	CD31	0.732396	-8.85602e-05
21	20	CD31	0.735	0.00118054
21	21	CD31	0.737695	0.0025397
21	22	CD31	0.744731	0.00824064
21	23	CD31	0.757188	0.0193617
21	24	CD31	0.77986	0.0406983
21	25	CD31	0.822217	0.0817199
21	26	CD31	0.905279	0.163447
21	27	CD31	1.05331	0.310137
21	28	CD31	1.28857	0.544064
21	29	CD31	1.61287	0.867032
21	30	CD31	1.99682	1.24965
21	31	CD31	2.39381	1.6453
21	32	CD31	2.76773	2.01788
21	33	CD31	3.10244	2.35126
21	34	CD31	3.3878	2.63529
21	35	CD31	3.62505	2.8712
21	36	CD31	3.81401	3.05883
21	37	CD31	3.97073	3.21421
21	38	CD31	4.09328	3.33542
21	39	CD31	4.1816	3.4224
21	40	CD31	4.24935	3.48882
22	1	CD31	0.701954	0.00293874
22	2	CD31	0.702781	0.0024657
22	3	CD31	0.703387	0.00177076
22	4	CD31	0.703568	0.000651248
22	5	CD31	0.704161	-5.58548e-05
22	6	CD31	0.705349	-0.000168461
22	7	CD31	0.707137	0.000319569
22	8	CD31	0.708322	0.000203922
22	9	CD31	0.708889	-0.000529943
22	10	CD31	0.710279	-0.000440311
22	11	CD31	0.710955	-0.00106438
22	12	CD31	0.711568	-0.00175206
22	13	CD31	0.713831	-0.000789455
22	14	CD31	0.715359	-0.000562076
22	15	CD31	0.716281	-0.000940221
22	16	CD31	0.717982	-0.000539393
22	17	CD31	0.720133	0.000310735
22	18	CD31	0.722262	0.00113958
22	19	CD31	0.724869	0.00244634
22	20	CD31	0.731557	0.00783411
22	21	CD31	0.74338	0.018356
22	22	CD31	0.765453	0.0391295
22	23	CD31	0.808342	0.0807175
22	24	CD31	0.889301	0.160376
22	25	CD31	1.03613	0.305903
22	26	CD31	1.2712	0.539677
22	27	CD31	1.59679	0.863963
22	28	CD31	1.98332	1.24919
22	29	CD31	2.38692	1.6515
22	30	CD31	2.76614	2.02941
22	31	CD31	3.10565	2.36762
22	32	CD31	3.39585	2.65652
22	33	CD31	3.63618	2.89555
22	34	CD31	3.8294	3.08748
22	35	CD31	3.98477	3.24154
22	36	CD31	4.11012	3.36559
22	37	CD31	4.20737	3.46154
22	38	CD31	4.27983	3.53269
22	39	CD31	4.3405	3.59207
22	40	CD31	4.38328	3.63355
23	1	CD31	0.71689	0.0023851
23	2	CD31	0.717511	0.0016803
23	3	CD31	0.718927	0.00177032
23	4	CD31	0.718833	0.000350614
23	5	CD31	0.720068	0.000259974
23	6	CD31	0.720959	-0.000174406
23	7	CD31	0.722416	-4.35546e-05
23	8	CD31	0.723415	-0.000369335
23	9	CD31	0.724776	-0.000334567
23	10	CD31	0.725723	-0.000713216
23	11	CD31	0.726855	-0.000906495
23	12	CD31	0.728431	-0.000656495
23	13	CD31	0.730069	-0.000343671
23	14	CD31	0.731331	-0.000407131
23	15	CD31	0.732647	-0.000416828
23	16	CD31	0.733854	-0.000535721
23	17	CD31	0.734936	-0.000779068
23	18	CD31	0.737212	0.000170989
23	19	CD31	0.741495	0.00312859
23	20	CD31	0.747876	0.00818338
23	21	CD31	0.75911	0.0180915
23	22	CD31	0.779499	0.0371552
23	23	CD31	0.819838	0.0761684
23	24	CD31	0.897947	0.152952
23	25	CD31	1.03824	0.291918
23	26	CD31	1.26542	0.517773
23	27	CD31	1.58552	0.836549
23	28	CD31	1.97348	1.22319
23	29	CD31	2.38446	1.63283
23	30	CD31	2.774	2.02105
23	31	CD31	3.12106	2.36678
23	32	CD31	3.42267	2.66707
23	33	CD31	3.6801	2.92318
23	34	CD31	3.88898	3.13073
23	35	CD31	4.05221	3.29263
23	36	CD31	4.18551	3.42461
23	37	CD31	4.29062	3.5284
23	38	CD31	4.37335	3.60979
23	39	CD31	4.43647	3.67159
23	40	CD31	4.47782	3.71162
24	1	CD31	0.721877	0.00267634
24	2	CD31	0.722186	0.0018024
24	3	CD31	0.723111	0.00154334
24	4	CD31	0.723578	0.000827535
24	5	CD31	0.724005	7.08989e-05
24	6	CD31	0.725078	-4.02786e-05
24	7	CD31	0.726343	4.21399e-05
24	8	CD31	0.727471	-1.43205e-05
24	9	CD31	0.728505	-0.000163645
24	10	CD31	0.729095	-0.000757262
24	11	CD31	0.730444	-0.000591815
24	12	CD31	0.731935	-0.000284031
24	13	CD31	0.73251	-0.000892669
24	14	CD31	0.733388	-0.0011978
24	15	CD31	0.733871	-0.00189882
24	16	CD31	0.735675	-0.00127812
24	17	CD31	0.737623	-0.000513225
24	18	CD31	0.740372	0.00105204
24	19	CD31	0.7446	0.00409603
24	20	CD31	0.750535	0.00884788
24	21	CD31	0.761906	0.0190356
24	22	CD31	0.783814	0.0397596
24	23	CD31	0.825832	0.0805947
24	24	CD31	0.905102	0.158681
24	25	CD31	1.04869	0.301087
24	26	CD31	1.2794	0.530614
24	27	CD31	1.60136	0.851386
24	28	CD31	1.98766	1.2365
24	29	CD31	2.39444	1.6421
24	30	CD31	2.78202	2.0285
24	31	CD31	3.12731	2.3726
24	32	CD31	3.42738	2.67149
24	33	CD31	3.67996	2.92289
24	34	CD31	3.88762	3.12936
24	35	CD31	4.05048	3.29104
24	36	CD31	4.17886	3.41823
24	37	CD31	4.28464	3.52283
24	38	CD31	4.36684	3.60385
24	39	CD31	4.42666	3.66248
24	40	CD31	4.47197	3.70661
25	1	TM	0.46178	0.00105836
25	2	TM	0.462619	0.00079666
25	3	TM	0.464048	0.00112439
25	4	TM	0.464162	0.000137
25	5	TM	0.465006	-0.000119933
25	6	TM	0.466831	0.000603778
25	7	TM	0.467778	0.00045017
25	8	TM	0.468081	-0.000347855
25	9	TM	0.469043	-0.000487576
25	10	TM	0.470345	-0.000286507
25	11	TM	0.47177	3.78237e-05
25	12	TM	0.472771	-6.24986e-05
25	13	TM	0.473852	-8.23546e-05
25	14	TM	0.474697	-0.000338901
25	15	TM	0.475335	-0.000801411
25	16	TM	0.475904	-0.00133318
25	17	TM	0.476684	-0.00165496
25	18	TM	0.479051	-0.000388761
25	19	TM	0.480308	-0.000232753
25	20	TM	0.4821	0.000457908
25	21	TM	0.486068	0.00332563
25	22	TM	0.490967	0.00712294
25	23	TM	0.500147	0.0152022
25	24	TM	0.516528	0.0304822
25	25	TM	0.548017	0.0608704
25	26	TM	0.60899	0.120742
25	27	TM	0.718809	0.22946
25	28	TM	0.900711	0.410261
25	29	TM	1.1638	0.672244
25	30	TM	1.4941	1.00145
25	31	TM	1.85888	1.36512
25	32	TM	2.21913	1.72428
25	33	TM	2.54173	2.04578
25	34	TM	2.80597	2.30891
25	35	TM	3.00045	2.50229
25	36	TM	3.14043	2.64118
25	37	TM	3.23303	2.73267
25	38	TM	3.29119	2.78972
25	39	TM	3.32668	2.82412
25	40	TM	3.34778	2.84411
26	1	TM	0.454321	0.00266466
26	2	TM	0.454836	0.00211091
26	3	TM	0.454705	0.000911906
26	4	TM	0.45538	0.000518195
26	5	TM	0.45675	0.000820069
26	6	TM	0.457369	0.000370806
26	7	TM	0.458074	6.92721e-06
26	8	TM	0.459138	2.46397e-06
26	9	TM	0.459567	-0.000637564
26	10	TM	0.460291	-0.000981475
26	11	TM	0.461631	-0.00070988
26	12	TM	0.463161	-0.000248264
26	13	TM	0.46409	-0.000387851
26	14	TM	0.465245	-0.000301447
26	15	TM	0.466188	-0.000426908
26	16	TM	0.466928	-0.000755293
26	17	TM	0.46787	-0.000881707
26	18	TM	0.469274	-0.000546096
26	19	TM	0.470837	-5.22047e-05
26	20	TM	0.472522	0.000564711
26	21	TM	0.47576	0.00273361
26	22	TM	0.481332	0.00723705
26	23	TM	0.489796	0.0146329
26	24	TM	0.505795	0.0295633
26	25	TM	0.538733	0.0614332
26	26	TM	0.59954	0.121172
26	27	TM	0.710447	0.23101
26	28	TM	0.895122	0.414616
26	29	TM	1.16454	0.682968
26	30	TM	1.50316	1.02052
26	31	TM	1.8781	1.39439
26	32	TM	2.24573	1.76095
26	33	TM	2.5709	2.08506
26	34	TM	2.83979	2.35287
26	35	TM	3.04266	2.55468
26	36	TM	3.18301	2.69396
26	37	TM	3.26954	2.77942
26	38	TM	3.33154	2.84035
26	39	TM	3.36792	2.87567
26	40	TM	3.38857	2.89525
27	1	TM	0.457926	0.00231305
27	2	TM	0.457849	0.00114717
27	3	TM	0.458585	0.000794871
27	4	TM	0.459744	0.00086466
27	5	TM	0.460637	0.000669537
27	6	TM	0.46127	0.000213196
27	7	TM	0.462303	0.000157726
27	8	TM	0.463483	0.000249807
27	9	TM	0.464134	-0.000188622
27	10	TM	0.464921	-0.000489574
27	11	TM	0.465349	-0.00115015
27	12	TM	0.46659	-0.000997898
27	13	TM	0.467841	-0.000835543
27	14	TM	0.469208	-0.000557822
27	15	TM	0.470192	-0.00066184
27	16	TM	0.471529	-0.000413863
27	17	TM	0.471994	-0.00103742
27	18	TM	0.473921	-0.00019948
27	19	TM	0.475297	8.86109e-05
27	20	TM	0.477256	0.000958652
27	21	TM	0.479921	0.00253516
27	22	TM	0.485248	0.00677361
27	23	TM	0.49479	0.0152266
27	24	TM	0.512198	0.0315462
27	25	TM	0.544893	0.0631526
27	26	TM	0.60851	0.125681
27	27	TM	0.723747	0.239829
27	28	TM	0.913722	0.428715
27	29	TM	1.18698	0.700885
27	30	TM	1.52623	1.03905
27	31	TM	1.89631	1.40804
27	32	TM	2.25678	1.76742
27	33	TM	2.57534	2.08489
27	34	TM	2.83539	2.34385
27	35	TM	3.03464	2.54201
27	36	TM	3.1696	2.67588
27	37	TM	3.25414	2.75934
27	38	TM	3.30801	2.81211
27	39	TM	3.34721	2.85022
27	40	TM	3.37211	2.87404
28	1	TM	0.463194	0.00440797
28	2	TM	0.463772	0.00357053
28	3	TM	0.463994	0.00237799
28	4	TM	0.463926	0.000895241
28	5	TM	0.46429	-0.000155824
28	6	TM	0.465643	-0.000218108
28	7	TM	0.467621	0.000345307
28	8	TM	0.468871	0.000179877
28	9	TM	0.47011	4.22516e-06
28	10	TM	0.470602	-0.00091869
28	11	TM	0.471232	-0.0017032
28	12	TM	0.47365	-0.000699996
28	13	TM	0.47479	-0.00097474
28	14	TM	0.476262	-0.000918203
28	15	TM	0.477432	-0.0011627
28	16	TM	0.479006	-0.00100358
28	17	TM	0.48012	-0.00130521
28	18	TM	0.482398	-0.000441623
28	19	TM	0.485276	0.00102191
28	20	TM	0.490347	0.00467732
28	21	TM	0.497982	0.0108974
28	22	TM	0.5131	0.0246009
28	23	TM	0.541879	0.0519646
28	24	TM	0.596011	0.104682
28	25	TM	0.697189	0.204445
28	26	TM	0.86821	0.374051
28	27	TM	1.12348	0.627907
28	28	TM	1.45021	0.953222
28	29	TM	1.81421	1.3158
28	30	TM	2.17437	1.67455
28	31	TM	2.49743	1.9962
28	32	TM	2.77041	2.26777
28	33	TM	2.97792	2.47385
28	34	TM	3.12051	2.61503
28	35	TM	3.21369	2.7068
28	36	TM	3.27467	2.76636
28	37	TM	3.31277	2.80304
28	38	TM	3.33936	2.82822
28	39	TM	3.35662	2.84407
28	40	TM	3.3713	2.85733
29	1	TM	0.45444	0.00173468
29	2	TM	0.454868	0.000732357
29	3	TM	0.455516	-4.99032e-05
29	4	TM	0.457008	1.08549e-05
29	5	TM	0.459068	0.000640897
29	6	TM	0.460669	0.000810314
29	7	TM	0.46157	0.000280927
29	8	TM	0.462928	0.000208051
29	9	TM	0.464283	0.000132672
29	10	TM	0.46598	0.000399484
29	11	TM	0.467095	8.3749e-05
29	12	TM	0.468103	-0.000339512
29	13	TM	0.468989	-0.000884129
29	14	TM	0.470163	-0.00114071
29	15	TM	0.471257	-0.00147766
29	16	TM	0.472597	-0.00156776
29	17	TM	0.474582	-0.00101404
29	18	TM	0.476475	-0.00055155
29	19	TM	0.479371	0.000914001
29	20	TM	0.483432	0.00354431
29	21	TM	0.490897	0.00957895
29	22	TM	0.505179	0.0224301
29	23	TM	0.533946	0.0497669
29	24	TM	0.590292	0.104682
29	25	TM	0.691577	0.204536
29	26	TM	0.861353	0.372882
29	27	TM	1.11494	0.625033
29	28	TM	1.44131	0.94998
29	29	TM	1.80898	1.31622
29	30	TM	2.17371	1.67951
29	31	TM	2.50061	2.00498
29	32	TM	2.7685	2.27144
29	33	TM	2.97332	2.47484
29	34	TM	3.11061	2.61069
29	35	TM	3.19987	2.69852
29	36	TM	3.26031	2.75753
29	37	TM	3.30229	2.79808
29	38	TM	3.32914	2.8235
29	39	TM	3.34779	2.84072
29	40	TM	3.35792	2.84942
30	1	TM	0.444857	0.00193351
30	2	TM	0.445142	0.000989758
30	3	TM	0.445488	0.000106801
30	4	TM	0.446451	-0.00015895
30	5	TM	0.448137	0.000298154
30	6	TM	0.449136	6.8017e-05
30	7	TM	0.450683	0.000386421
30	8	TM	0.451199	-0.000326692
30	9	TM	0.452408	-0.000345799
30	10	TM	0.453968	-1.52954e-05
30	11	TM	0.456041	0.000829179
30	12	TM	0.456798	0.000357047
30	13	TM	0.457205	-0.000464308
30	14	TM	0.458367	-0.000531606
30	15	TM	0.459258	-0.000869747
30	16	TM	0.460744	-0.000612079
30	17	TM	0.462439	-0.000146243
30	18	TM	0.463902	8.80889e-05
30	19	TM	0.46638	0.00133701
30	20	TM	0.470924	0.00465189
30	21	TM	0.479266	0.0117657
30	22	TM	0.49502	0.0262905
30	23	TM	0.524458	0.0544995
30	24	TM	0.579252	0.108065
30	25	TM	0.68265	0.210234
30	26	TM	0.858106	0.384461
30	27	TM	1.11736	0.642489
30	28	TM	1.45014	0.974032
30	29	TM	1.82539	1.34806
30	30	TM	2.19937	1.72081
30	31	TM	2.53852	2.05873
30	32	TM	2.81507	2.33405
30	33	TM	3.02311	2.54086
30	34	TM	3.1681	2.68462
30	35	TM	3.2606	2.7759
30	36	TM	3.32106	2.83512
30	37	TM	3.35975	2.87259
30	38	TM	3.38348	2.89509
30	39	TM	3.40102	2.9114
30	40	TM	3.41432	2.92347
31	1	TM	0.437112	0.00415168
31	2	TM	0.437254	0.00316006
31	3	TM	0.43701	0.00178241
31	4	TM	0.437591	0.0012293
31	5	TM	0.438042	0.000546702
31	6	TM	0.438446	-0.000182956
31	7	TM	0.43971	-5.28464e-05
31	8	TM	0.440407	-0.000489309
31	9	TM	0.441723	-0.000307374
31	10	TM	0.442826	-0.000338316
31	11	TM	0.443874	-0.000424661
31	12	TM	0.445094	-0.000338093
31	13	TM	0.445546	-0.00101992
31	14	TM	0.447046	-0.000653655
31	15	TM	0.448204	-0.000629374
31	16	TM	0.448518	-0.0014499
31	17	TM	0.449943	-0.00115799
31	18	TM	0.451647	-0.000588061
31	19	TM	0.452318	-0.00105144
31	20	TM	0.453946	-0.000556814
31	21	TM	0.456951	0.00131464
31	22	TM	0.461138	0.00436765
31	23	TM	0.467621	0.0097171
31	24	TM	0.481049	0.0220113
31	25	TM	0.506302	0.0461304
31	26	TM	0.553941	0.0926348
31	27	TM	0.643633	0.181194
31	28	TM	0.800396	0.336822
31	29	TM	1.03912	0.574415
31	30	TM	1.35524	0.8894
31	31	TM	1.72129	1.25432
31	32	TM	2.09549	1.62738
31	33	TM	2.44047	1.97123
31	34	TM	2.73429	2.26392
31	35	TM	2.95938	2.48787
31	36	TM	3.11493	2.64229
31	37	TM	3.21909	2.74531
31	38	TM	3.28419	2.80928
31	39	TM	3.33024	2.85419
31	40	TM	3.35674	2.87956
32	1	TM	0.450886	0.00299917
32	2	TM	0.451095	0.00196672
32	3	TM	0.451441	0.00107145
32	4	TM	0.452132	0.000521051
32	5	TM	0.452352	-0.000501087
32	6	TM	0.453509	-0.000585019
32	7	TM	0.454896	-0.000439025
32	8	TM	0.457509	0.000932232
32	9	TM	0.458795	0.000977315
32	10	TM	0.459382	0.000322372
32	11	TM	0.460448	0.000147603
32	12	TM	0.460835	-0.000707254
32	13	TM	0.462303	-0.000480943
32	14	TM	0.463567	-0.000457526
32	15	TM	0.464895	-0.000371554
32	16	TM	0.465645	-0.000862734
32	17	TM	0.466909	-0.00084045
32	18	TM	0.467682	-0.00130865
32	19	TM	0.468774	-0.00145788
32	20	TM	0.471138	-0.000335383
32	21	TM	0.473514	0.000799094
32	22	TM	0.477532	0.00357639
32	23	TM	0.48489	0.00969263
32	24	TM	0.498567	0.0221283
32	25	TM	0.522873	0.0451929
32	26	TM	0.569852	0.0909304
32	27	TM	0.659075	0.178912
32	28	TM	0.813962	0.332558
32	29	TM	1.05104	0.568398
32	30	TM	1.36706	0.883171
32	31	TM	1.7334	1.24827
32	32	TM	2.10889	1.62253
32	33	TM	2.45513	1.96752
32	34	TM	2.74464	2.25579
32	35	TM	2.96564	2.47555
32	36	TM	3.11801	2.62667
32	37	TM	3.22073	2.72815
32	38	TM	3.28184	2.78802
32	39	TM	3.31961	2.82455
32	40	TM	3.34553	2.84923
33	1	TM	0.43481	0.00303564
33	2	TM	0.435262	0.00239497
33	3	TM	0.436135	0.0021752
33	4	TM	0.436611	0.00155814
33	5	TM	0.436887	0.000740746
33	6	TM	0.437242	3.04275e-06
33	7	TM	0.43805	-0.00028244
33	8	TM	0.439343	-8.15193e-05
33	9	TM	0.440517	-8.8058e-07
33	10	TM	0.440755	-0.000855349
33	11	TM	0.441332	-0.00137192
33	12	TM	0.442801	-0.000995522
33	13	TM	0.443791	-0.00109853
33	14	TM	0.444978	-0.00100451
33	15	TM	0.446141	-0.000934179
33	16	TM	0.446837	-0.00133124
33	17	TM	0.448102	-0.00115914
33	18	TM	0.449471	-0.000883504
33	19	TM	0.450945	-0.000502309
33	20	TM	0.452575	3.43945e-05
33	21	TM	0.455534	0.0019004
33	22	TM	0.458815	0.00408911
33	23	TM	0.465046	0.00922654
33	24	TM	0.476933	0.0200205
33	25	TM	0.499768	0.0417627
33	26	TM	0.54452	0.0854218
33	27	TM	0.626494	0.166303
33	28	TM	0.770888	0.309604
33	29	TM	0.996909	0.534532
33	30	TM	1.3002	0.836729
33	31	TM	1.65426	1.1897
33	32	TM	2.02333	1.55767
33	33	TM	2.36657	1.89983
33	34	TM	2.65744	2.1896
33	35	TM	2.8801	2.41117
33	36	TM	3.04171	2.57168
33	37	TM	3.15357	2.68245
33	38	TM	3.22143	2.74922
33	39	TM	3.26621	2.7929
33	40	TM	3.2945	2.8201
34	1	TM	0.429314	0.00262424
34	2	TM	0.429688	0.00184367
34	3	TM	0.429952	0.000953793
34	4	TM	0.430163	9.73258e-06
34	5	TM	0.430652	-0.000655438
34	6	TM	0.432664	0.000202619
34	7	TM	0.434061	0.000445138
34	8	TM	0.435162	0.000392495
34	9	TM	0.436252	0.000327513
34	10	TM	0.437088	9.36136e-06
34	11	TM	0.437459	-0.000773349
34	12	TM	0.438859	-0.000527522
34	13	TM	0.43961	-0.000931445
34	14	TM	0.44085	-0.000845686
34	15	TM	0.442512	-0.000337271
34	16	TM	0.443836	-0.000167916
34	17	TM	0.444905	-0.000252895
34	18	TM	0.446485	0.000172104
34	19	TM	0.449445	0.00197877
34	20	TM	0.454517	0.00589579
34	21	TM	0.462626	0.0128512
34	22	TM	0.479853	0.0289236
34	23	TM	0.512247	0.060163
34	24	TM	0.573871	0.120633
34	25	TM	0.686982	0.23259
34	26	TM	0.874667	0.419121
34	27	TM	1.14846	0.691762
34	28	TM	1.49517	1.03732
34	29	TM	1.87616	1.41715
34	30	TM	2.24599	1.78583
34	31	TM	2.57019	2.10887
34	32	TM	2.82652	2.36404
34	33	TM	3.01389	2.55027
34	34	TM	3.13964	2.67486
34	35	TM	3.21708	2.75115
34	36	TM	3.26688	2.79979
34	37	TM	3.30393	2.83569
34	38	TM	3.32426	2.85486
34	39	TM	3.3416	2.87105
34	40	TM	3.35243	2.88072
35	1	TM	0.463181	0.00217637
35	2	TM	0.463335	0.00103174
35	3	TM	0.464187	0.000584793
35	4	TM	0.465273	0.000372027
35	5	TM	0.466443	0.000243394
35	6	TM	0.467865	0.000366351
35	7	TM	0.468867	6.99011e-05
35	8	TM	0.470484	0.000387736
35	9	TM	0.471285	-0.000109403
35	10	TM	0.472496	-0.000197386
35	11	TM	0.473405	-0.000586939
35	12	TM	0.474523	-0.000767518
35	13	TM	0.476132	-0.000457283
35	14	TM	0.476765	-0.00112316
35	15	TM	0.478047	-0.00114019
35	16	TM	0.479781	-0.000704901
35	17	TM	0.481408	-0.000376218
35	18	TM	0.483598	0.000514955
35	19	TM	0.487306	0.00292384
35	20	TM	0.493067	0.00738622
35	21	TM	0.50193	0.0149512
35	22	TM	0.519486	0.031208
35	23	TM	0.553689	0.0641123
35	24	TM	0.618183	0.127308
35	25	TM	0.735768	0.243594
35	26	TM	0.931263	0.43779
35	27	TM	1.21596	0.721188
35	28	TM	1.5737	1.07763
35	29	TM	1.96676	1.46939
35	30	TM	2.34863	1.84996
35	31	TM	2.68154	2.18157
35	32	TM	2.95134	2.45008
35	33	TM	3.15108	2.64852
35	34	TM	3.28355	2.77968
35	35	TM	3.35714	2.85198
35	36	TM	3.40893	2.90247
35	37	TM	3.44392	2.93616
35	38	TM	3.46736	2.9583
35	39	TM	3.48248	2.97212
35	40	TM	3.4953	2.98365
36	1	TM	0.466638	0.00233869
36	2	TM	0.467075	0.0017331
36	3	TM	0.467692	0.00130758
36	4	TM	0.468221	0.000793903
36	5	TM	0.468949	0.000479662
36	6	TM	0.469757	0.000244099
36	7	TM	0.470681	0.000125898
36	8	TM	0.471086	-0.00051152
36	9	TM	0.471899	-0.000741539
36	10	TM	0.473297	-0.000385914
36	11	TM	0.473759	-0.000966975
36	12	TM	0.474885	-0.000883117
36	13	TM	0.476259	-0.00055172
36	14	TM	0.477041	-0.000813211
36	15	TM	0.477787	-0.00110981
36	16	TM	0.479179	-0.000759757
36	17	TM	0.480664	-0.000317436
36	18	TM	0.482958	0.000933511
36	19	TM	0.486224	0.00315634
36	20	TM	0.491832	0.00772169
36	21	TM	0.500797	0.0156442
36	22	TM	0.518104	0.0319085
36	23	TM	0.552412	0.0651738
36	24	TM	0.61682	0.128539
36	25	TM	0.734889	0.245566
36	26	TM	0.931221	0.440855
36	27	TM	1.21898	0.727576
36	28	TM	1.58227	1.08982
36	29	TM	1.98219	1.4887
36	30	TM	2.37601	1.88147
36	31	TM	2.72253	2.22695
36	32	TM	3.00475	2.50813
36	33	TM	3.20898	2.71132
36	34	TM	3.34745	2.84875
36	35	TM	3.43723	2.93748
36	36	TM	3.49147	2.99068
36	37	TM	3.52614	3.0243
36	38	TM	3.55016	3.04728
36	39	TM	3.56929	3.06537
36	40	TM	3.58434	3.07938
37	1	EPCR	0.481316	0.00247938
37	2	EPCR	0.481799	0.0021547
37	3	EPCR	0.482354	0.00190167
37	4	EPCR	0.482695	0.00143538
37	5	EPCR	0.482489	0.000421255
37	6	EPCR	0.483147	0.000271788
37	7	EPCR	0.483511	-0.000172007
37	8	EPCR	0.484039	-0.000451413
37	9	EPCR	0.484623	-0.000675147
37	10	EPCR	0.485389	-0.000717267
37	11	EPCR	0.486142	-0.000771992
37	12	EPCR	0.48719	-0.000532182
37	13	EPCR	0.48804	-0.00049002
37	14	EPCR	0.488539	-0.000797797
37	15	EPCR	0.488813	-0.0013321
37	16	EPCR	0.489919	-0.00103361
37	17	EPCR	0.490898	-0.000862703
37	18	EPCR	0.491868	-0.000700706
37	19	EPCR	0.492933	-0.000443133
37	20	EPCR	0.494147	-3.67572e-05
37	21	EPCR	0.496449	0.00145743
37	22	EPCR	0.499329	0.00352931
37	23	EPCR	0.504176	0.00756931
37	24	EPCR	0.512376	0.0149616
37	25	EPCR	0.527744	0.0295213
37	26	EPCR	0.558563	0.059533
37	27	EPCR	0.616046	0.116208
37	28	EPCR	0.724465	0.22382
37	29	EPCR	0.914595	0.413142
37	30	EPCR	1.20547	0.703211
37	31	EPCR	1.58253	1.07946
37	32	EPCR	1.99221	1.48833
37	33	EPCR	2.37338	1.86869
37	34	EPCR	2.68064	2.17515
37	35	EPCR	2.90707	2.40078
37	36	EPCR	3.06562	2.55851
37	37	EPCR	3.17524	2.66732
37	38	EPCR	3.24577	2.73705
37	39	EPCR	3.29369	2.78416
37	40	EPCR	3.32464	2.81431
38	1	EPCR	0.482896	0.00284932
38	2	EPCR	0.483362	0.00252899
38	3	EPCR	0.483544	0.00192378
38	4	EPCR	0.483214	0.000807462
38	5	EPCR	0.483515	0.000321313
38	6	EPCR	0.484092	0.000111581
38	7	EPCR	0.484459	-0.00030796
38	8	EPCR	0.485103	-0.00045019
38	9	EPCR	0.486381	4.06704e-05
38	10	EPCR	0.486893	-0.000234001
38	11	EPCR	0.487143	-0.000771142
38	12	EPCR	0.488039	-0.000661632
38	13	EPCR	0.488848	-0.000638995
38	14	EPCR	0.489898	-0.000376629
38	15	EPCR	0.490397	-0.000664175
38	16	EPCR	0.4909	-0.000947639
38	17	EPCR	0.491353	-0.0012815
38	18	EPCR	0.492528	-0.000893068
38	19	EPCR	0.493183	-0.00102514
38	20	EPCR	0.495371	0.000375889
38	21	EPCR	0.49715	0.00136892
38	22	EPCR	0.499871	0.00330245
38	23	EPCR	0.504507	0.00715236
38	24	EPCR	0.513886	0.0157438
38	25	EPCR	0.531316	0.0323875
38	26	EPCR	0.563971	0.0642554
38	27	EPCR	0.62625	0.125748
38	28	EPCR	0.742243	0.240954
38	29	EPCR	0.945422	0.443346
38	30	EPCR	1.25192	0.749062
38	31	EPCR	1.63945	1.1358
38	32	EPCR	2.05368	1.54924
38	33	EPCR	2.42908	1.92386
38	34	EPCR	2.72993	2.22392
38	35	EPCR	2.95187	2.44507
38	36	EPCR	3.10956	2.60198
38	37	EPCR	3.21146	2.70309
38	38	EPCR	3.27871	2.76956
38	39	EPCR	3.32252	2.81258
38	40	EPCR	3.3497	2.83897
39	1	EPCR	0.473763	0.00257344
39	2	EPCR	0.47383	0.00171528
39	3	EPCR	0.474022	0.000983386
39	4	EPCR	0.474643	0.000678979
39	5	EPCR	0.475062	0.000173824
39	6	EPCR	0.475758	-5.46769e-05
39	7	EPCR	0.476419	-0.000319238
39	8	EPCR	0.477288	-0.000374289
39	9	EPCR	0.479108	0.000520698
39	10	EPCR	0.480233	0.000721053
39	11	EPCR	0.481076	0.000639269
39	12	EPCR	0.480665	-0.000696805
39	13	EPCR	0.481096	-0.00118995
39	14	EPCR	0.482227	-0.000983695
39	15	EPCR	0.482711	-0.00142454
39	16	EPCR	0.484188	-0.000872455
39	17	EPCR	0.485233	-0.00075194
39	18	EPCR	0.486479	-0.000430678
39	19	EPCR	0.487922	8.71316e-05
39	20	EPCR	0.488611	-0.000148015
39	21	EPCR	0.490543	0.000859506
39	22	EPCR	0.493191	0.00258243
39	23	EPCR	0.497365	0.00583177
39	24	EPCR	0.507561	0.0151029
39	25	EPCR	0.524746	0.0313637
39	26	EPCR	0.557333	0.0630253
39	27	EPCR	0.620933	0.125701
39	28	EPCR	0.740665	0.244508
39	29	EPCR	0.946179	0.449097
39	30	EPCR	1.25761	0.759606
39	31	EPCR	1.65374	1.15481
39	32	EPCR	2.07181	1.57195
39	33	EPCR	2.44848	1.9477
39	34	EPCR	2.75036	2.24866
39	35	EPCR	2.97185	2.46922
39	36	EPCR	3.12413	2.62058
39	37	EPCR	3.21947	2.71499
39	38	EPCR	3.28384	2.77843
39	39	EPCR	3.32738	2.82105
39	40	EPCR	3.35201	2.84476
40	1	EPCR	0.476708	0.00277572
40	2	EPCR	0.47663	0.00172191
40	3	EPCR	0.476767	0.000882833
40	4	EPCR	0.477241	0.0003818
40	5	EPCR	0.477748	-8.7434e-05
40	6	EPCR	0.479437	0.000625948
40	7	EPCR	0.480163	0.000376416
40	8	EPCR	0.480737	-2.53456e-05
40	9	EPCR	0.481627	-0.000110994
40	10	EPCR	0.482098	-0.000615842
40	11	EPCR	0.483378	-0.000311467
40	12	EPCR	0.484095	-0.000570744
40	13	EPCR	0.485125	-0.000516083
40	14	EPCR	0.486118	-0.000499063
40	15	EPCR	0.487359	-0.000233282
40	16	EPCR	0.488025	-0.000543014
40	17	EPCR	0.488884	-0.000660194
40	18	EPCR	0.489413	-0.00110687
40	19	EPCR	0.490619	-0.000876492
40	20	EPCR	0.492968	0.000496593
40	21	EPCR	0.49684	0.00339323
40	22	EPCR	0.502874	0.00845123
40	23	EPCR	0.511699	0.0163004
40	24	EPCR	0.52892	0.0325465
40	25	EPCR	0.562495	0.0651453
40	26	EPCR	0.627351	0.129025
40	27	EPCR	0.747792	0.248491
40	28	EPCR	0.956242	0.455965
40	29	EPCR	1.26827	0.76702
40	30	EPCR	1.66018	1.15795
40	31	EPCR	2.0771	1.57389
40	32	EPCR	2.45626	1.95208
40	33	EPCR	2.75844	2.25328
40	34	EPCR	2.98382	2.47769
40	35	EPCR	3.14162	2.63451
40	36	EPCR	3.24866	2.74058
40	37	EPCR	3.31853	2.80947
40	38	EPCR	3.36755	2.85752
40	39	EPCR	3.40198	2.89097
40	40	EPCR	3.4217	2.90971
41	1	EPCR	0.487921	0.00126948
41	2	EPCR	0.488523	0.000918699
41	3	EPCR	0.489053	0.000495741
41	4	EPCR	0.489444	-6.57982e-05
41	5	EPCR	0.490815	0.000352712
41	6	EPCR	0.492229	0.000814496
41	7	EPCR	0.492711	0.000343347
41	8	EPCR	0.493909	0.000589302
41	9	EPCR	0.49443	0.000157463
41	10	EPCR	0.49525	2.4511e-05
41	11	EPCR	0.496035	-0.000142684
41	12	EPCR	0.496403	-0.000728124
41	13	EPCR	0.496893	-0.00119048
41	14	EPCR	0.498084	-0.000952006
41	15	EPCR	0.498606	-0.00138206
41	16	EPCR	0.499947	-0.000994094
41	17	EPCR	0.501339	-0.000554722
41	18	EPCR	0.502062	-0.000784114
41	19	EPCR	0.504178	0.000378798
41	20	EPCR	0.505703	0.000951744
41	21	EPCR	0.50839	0.00268597
41	22	EPCR	0.513428	0.00677112
41	23	EPCR	0.522182	0.0145727
41	24	EPCR	0.538309	0.0297472
41	25	EPCR	0.571253	0.0617383
41	26	EPCR	0.631404	0.120937
41	27	EPCR	0.745569	0.234149
41	28	EPCR	0.944776	0.432403
41	29	EPCR	1.24622	0.732899
41	30	EPCR	1.63356	1.11928
41	31	EPCR	2.05365	1.53842
41	32	EPCR	2.44318	1.927
41	33	EPCR	2.76358	2.24645
41	34	EPCR	3.00305	2.48496
41	35	EPCR	3.17235	2.65331
41	36	EPCR	3.28602	2.76603
41	37	EPCR	3.36094	2.84
41	38	EPCR	3.41198	2.89008
41	39	EPCR	3.44471	2.92186
41	40	EPCR	3.47059	2.94679
42	1	EPCR	0.48614	0.00226176
42	2	EPCR	0.485772	0.000869837
42	3	EPCR	0.486232	0.000306684
42	4	EPCR	0.487112	0.000163057
42	5	EPCR	0.488461	0.000487834
42	6	EPCR	0.48916	0.000163308
42	7	EPCR	0.490015	-4.96522e-06
42	8	EPCR	0.491395	0.000351283
42	9	EPCR	0.492916	0.000848973
42	10	EPCR	0.493354	0.000263408
42	11	EPCR	0.493743	-0.000371897
42	12	EPCR	0.494416	-0.000721935
42	13	EPCR	0.495749	-0.000412893
42	14	EPCR	0.496195	-0.000990144
42	15	EPCR	0.497522	-0.000686824
42	16	EPCR	0.498864	-0.000368932
42	17	EPCR	0.498874	-0.00138246
42	18	EPCR	0.499731	-0.00154879
42	19	EPCR	0.50206	-0.000242776
42	20	EPCR	0.504275	0.000948354
42	21	EPCR	0.507549	0.00319872
42	22	EPCR	0.511832	0.00645837
42	23	EPCR	0.520789	0.0143914
42	24	EPCR	0.538496	0.0310752
42	25	EPCR	0.573451	0.0650057
42	26	EPCR	0.639053	0.129585
42	27	EPCR	0.7626	0.252108
42	28	EPCR	0.974844	0.463328
42	29	EPCR	1.29474	0.782197
42	30	EPCR	1.70237	1.18881
42	31	EPCR	2.13561	1.62102
42	32	EPCR	2.53307	2.01746
42	33	EPCR	2.85785	2.34121
42	34	EPCR	3.0966	2.57895
42	35	EPCR	3.25854	2.73986
42	36	EPCR	3.36939	2.84968
42	37	EPCR	3.43978	2.91905
42	38	EPCR	3.48775	2.966
42	39	EPCR	3.52518	3.0024
42	40	EPCR	3.5474	3.0236
43	1	EPCR	0.48802	0.00250955
43	2	EPCR	0.48824	0.00178803
43	3	EPCR	0.489243	0.00184962
43	4	EPCR	0.490314	0.00197956
43	5	EPCR	0.489941	0.000664675
43	6	EPCR	0.490024	-0.000193249
43	7	EPCR	0.490956	-0.00020282
43	8	EPCR	0.491705	-0.000395467
43	9	EPCR	0.492361	-0.000680412
43	10	EPCR	0.492906	-0.00107723
43	11	EPCR	0.494092	-0.000832293
43	12	EPCR	0.495292	-0.000573763
43	13	EPCR	0.496327	-0.000479562
43	14	EPCR	0.497415	-0.000333595
43	15	EPCR	0.497995	-0.000694863
43	16	EPCR	0.498628	-0.00100311
43	17	EPCR	0.499393	-0.00117916
43	18	EPCR	0.500597	-0.000916516
43	19	EPCR	0.501833	-0.000621359
43	20	EPCR	0.502981	-0.000415429
43	21	EPCR	0.504589	0.000251125
43	22	EPCR	0.506267	0.000988549
43	23	EPCR	0.510086	0.0038653
43	24	EPCR	0.515359	0.00819695
43	25	EPCR	0.525638	0.0175348
43	26	EPCR	0.545974	0.0369301
43	27	EPCR	0.583612	0.0736267
43	28	EPCR	0.656362	0.145436
43	29	EPCR	0.790556	0.278688
43	30	EPCR	1.01763	0.504824
43	31	EPCR	1.34843	0.834683
43	32	EPCR	1.75214	1.23744
43	33	EPCR	2.16953	1.6539
43	34	EPCR	2.54261	2.02603
43	35	EPCR	2.84337	2.32585
43	36	EPCR	3.0651	2.54664
43	37	EPCR	3.2181	2.6987
43	38	EPCR	3.32055	2.8002
43	39	EPCR	3.38848	2.8672
43	40	EPCR	3.43317	2.91094
44	1	EPCR	0.468805	0.00280833
44	2	EPCR	0.469046	0.00207547
44	3	EPCR	0.46942	0.00147561
44	4	EPCR	0.469518	0.000599485
44	5	EPCR	0.47012	0.000227199
44	6	EPCR	0.471426	0.000559649
44	7	EPCR	0.472338	0.000497784
44	8	EPCR	0.472956	0.00014171
44	9	EPCR	0.473705	-8.3501e-05
44	10	EPCR	0.473895	-0.00086694
44	11	EPCR	0.474831	-0.000904933
44	12	EPCR	0.476092	-0.000617187
44	13	EPCR	0.477506	-0.000177389
44	14	EPCR	0.478186	-0.000471891
44	15	EPCR	0.479046	-0.000585403
44	16	EPCR	0.479381	-0.00122391
44	17	EPCR	0.48078	-0.000798778
44	18	EPCR	0.481898	-0.000654888
44	19	EPCR	0.482495	-0.00103209
44	20	EPCR	0.483235	-0.00126544
44	21	EPCR	0.484975	-0.000499365
44	22	EPCR	0.488202	0.00175334
44	23	EPCR	0.491349	0.00392694
44	24	EPCR	0.497058	0.00866164
44	25	EPCR	0.507194	0.0178238
44	26	EPCR	0.525549	0.0352047
44	27	EPCR	0.560773	0.0694552
44	28	EPCR	0.628992	0.136701
44	29	EPCR	0.758497	0.265232
44	30	EPCR	0.980004	0.485765
44	31	EPCR	1.3089	0.813682
44	32	EPCR	1.72027	1.22409
44	33	EPCR	2.14868	1.65152
44	34	EPCR	2.53179	2.03365
44	35	EPCR	2.83575	2.33664
44	36	EPCR	3.05536	2.55527
44	37	EPCR	3.20716	2.7061
44	38	EPCR	3.30754	2.80551
44	39	EPCR	3.37415	2.87114
44	40	EPCR	3.41567	2.91169
45	1	EPCR	0.481192	0.00278184
45	2	EPCR	0.48097	0.00160738
45	3	EPCR	0.480792	0.000475815
45	4	EPCR	0.480552	-0.000717623
45	5	EPCR	0.481588	-0.000633852
45	6	EPCR	0.483048	-0.000127574
45	7	EPCR	0.484299	0.000170564
45	8	EPCR	0.485865	0.000783535
45	9	EPCR	0.486772	0.000738023
45	10	EPCR	0.487808	0.000820571
45	11	EPCR	0.488145	0.000204375
45	12	EPCR	0.48848	-0.000413193
45	13	EPCR	0.489975	0.000128848
45	14	EPCR	0.490812	1.23173e-05
45	15	EPCR	0.492135	0.000382935
45	16	EPCR	0.492623	-8.20444e-05
45	17	EPCR	0.492745	-0.000913354
45	18	EPCR	0.493483	-0.00112829
45	19	EPCR	0.494472	-0.00109209
45	20	EPCR	0.49523	-0.00128756
45	21	EPCR	0.497098	-0.000372904
45	22	EPCR	0.498941	0.000517377
45	23	EPCR	0.501911	0.00253413
45	24	EPCR	0.507141	0.00681105
45	25	EPCR	0.517099	0.0158167
45	26	EPCR	0.53651	0.0342743
45	27	EPCR	0.572217	0.0690286
45	28	EPCR	0.640957	0.136815
45	29	EPCR	0.769743	0.264648
45	30	EPCR	0.988268	0.48222
45	31	EPCR	1.30724	0.800235
45	32	EPCR	1.70171	1.19375
45	33	EPCR	2.114	1.60509
45	34	EPCR	2.48469	1.97483
45	35	EPCR	2.78146	2.27065
45	36	EPCR	3.0002	2.48844
45	37	EPCR	3.15239	2.63967
45	38	EPCR	3.26235	2.74868
45	39	EPCR	3.33388	2.81925
45	40	EPCR	3.37363	2.85805
46	1	EPCR	0.492033	0.00540148
46	2	EPCR	0.491989	0.00427735
46	3	EPCR	0.491434	0.00264292
46	4	EPCR	0.490565	0.000694557
46	5	EPCR	0.490712	-0.00023776
46	6	EPCR	0.491333	-0.000696398
46	7	EPCR	0.492621	-0.000487613
46	8	EPCR	0.493827	-0.000361262
46	9	EPCR	0.494911	-0.000357547
46	10	EPCR	0.495632	-0.000715752
46	11	EPCR	0.496468	-0.000959396
46	12	EPCR	0.498318	-0.000188629
46	13	EPCR	0.49948	-0.000106236
46	14	EPCR	0.499897	-0.000769527
46	15	EPCR	0.501385	-0.00036053
46	16	EPCR	0.502221	-0.000603787
46	17	EPCR	0.503299	-0.000605288
46	18	EPCR	0.505014	2.92527e-05
46	19	EPCR	0.506581	0.000517583
46	20	EPCR	0.509709	0.00256541
46	21	EPCR	0.515014	0.00679137
46	22	EPCR	0.524482	0.015179
46	23	EPCR	0.54258	0.0321973
46	24	EPCR	0.575085	0.0636231
46	25	EPCR	0.63708	0.124539
46	26	EPCR	0.754773	0.241153
46	27	EPCR	0.959746	0.445045
46	28	EPCR	1.27039	0.75461
46	29	EPCR	1.66788	1.15102
46	30	EPCR	2.09714	1.57921
46	31	EPCR	2.49077	1.97175
46	32	EPCR	2.81103	2.29094
46	33	EPCR	3.05107	2.52989
46	34	EPCR	3.21994	2.69768
46	35	EPCR	3.33158	2.80824
46	36	EPCR	3.4061	2.88169
46	37	EPCR	3.45442	2.92893
46	38	EPCR	3.48985	2.96327
46	39	EPCR	3.5162	2.98855
46	40	EPCR	3.53301	3.00428
47	1	EPCR	0.489193	0.00132235
47	2	EPCR	0.489826	0.00101642
47	3	EPCR	0.490257	0.000509033
47	4	EPCR	0.49087	0.000183436
47	5	EPCR	0.491726	0.00010061
47	6	EPCR	0.49299	0.000425241
47	7	EPCR	0.493777	0.000274316
47	8	EPCR	0.494988	0.000546197
47	9	EPCR	0.496279	0.000898634
47	10	EPCR	0.496639	0.000319837
47	11	EPCR	0.496671	-0.000586398
47	12	EPCR	0.496823	-0.00137342
47	13	EPCR	0.498159	-0.000976164
47	14	EPCR	0.499191	-0.000883127
47	15	EPCR	0.499518	-0.00149512
47	16	EPCR	0.500829	-0.00112284
47	17	EPCR	0.502109	-0.000780952
47	18	EPCR	0.503763	-6.62381e-05
47	19	EPCR	0.505352	0.000584281
47	20	EPCR	0.509149	0.00344268
47	21	EPCR	0.51429	0.00764468
47	22	EPCR	0.523657	0.0160733
47	23	EPCR	0.540758	0.0322356
47	24	EPCR	0.573377	0.0639157
47	25	EPCR	0.637574	0.127174
47	26	EPCR	0.756912	0.245573
47	27	EPCR	0.96494	0.452663
47	28	EPCR	1.28182	0.768608
47	29	EPCR	1.68561	1.17145
47	30	EPCR	2.11767	1.60258
47	31	EPCR	2.51338	1.99734
47	32	EPCR	2.83411	2.31713
47	33	EPCR	3.0699	2.55199
47	34	EPCR	3.23747	2.71863
47	35	EPCR	3.3509	2.83111
47	36	EPCR	3.42037	2.89964
47	37	EPCR	3.46515	2.94348
47	38	EPCR	3.49671	2.97411
47	39	EPCR	3.52559	3.00205
47	40	EPCR	3.54659	3.02211
48	1	EPCR	0.506943	0.00218428
48	2	EPCR	0.507101	0.00131332
48	3	EPCR	0.508166	0.00134858
48	4	EPCR	0.508921	0.00107504
48	5	EPCR	0.509702	0.000826526
48	6	EPCR	0.510072	0.0001671
48	7	EPCR	0.510851	-8.25439e-05
48	8	EPCR	0.51133	-0.000632535
48	9	EPCR	0.512263	-0.000729115
48	10	EPCR	0.513203	-0.000817707
48	11	EPCR	0.514169	-0.000880788
48	12	EPCR	0.515298	-0.00078085
48	13	EPCR	0.516331	-0.000776817
48	14	EPCR	0.517263	-0.00087423
48	15	EPCR	0.518802	-0.000363855
48	16	EPCR	0.519808	-0.000387717
48	17	EPCR	0.520725	-0.000499018
48	18	EPCR	0.521913	-0.000341026
48	19	EPCR	0.523686	0.000403297
48	20	EPCR	0.527657	0.00334566
48	21	EPCR	0.532697	0.0073562
48	22	EPCR	0.542061	0.0156915
48	23	EPCR	0.560336	0.032937
48	24	EPCR	0.594088	0.06566
48	25	EPCR	0.65881	0.129353
48	26	EPCR	0.779645	0.249159
48	27	EPCR	0.988284	0.456768
48	28	EPCR	1.30393	0.771385
48	29	EPCR	1.70463	1.17106
48	30	EPCR	2.13154	1.59694
48	31	EPCR	2.5222	1.98657
48	32	EPCR	2.83955	2.30289
48	33	EPCR	3.07519	2.5375
48	34	EPCR	3.23878	2.70006
48	35	EPCR	3.34387	2.80413
48	36	EPCR	3.4155	2.87472
48	37	EPCR	3.46108	2.91927
48	38	EPCR	3.49339	2.95056
48	39	EPCR	3.51756	2.9737
48	40	EPCR	3.53479	2.98989
49	1	ProteinS	0.660645	0.00184035
49	2	ProteinS	0.661525	0.00206047
49	3	ProteinS	0.661757	0.00163257
49	4	ProteinS	0.662216	0.00143207
49	5	ProteinS	0.662031	0.000587652
49	6	ProteinS	0.662174	7.12406e-05
49	7	ProteinS	0.662133	-0.000630243
49	8	ProteinS	0.662255	-0.00116781
49	9	ProteinS	0.662771	-0.00131146
49	10	ProteinS	0.663947	-0.000795397
49	11	ProteinS	0.665038	-0.00036326
49	12	ProteinS	0.665661	-0.000400808
49	13	ProteinS	0.666482	-0.000239216
49	14	ProteinS	0.667327	-5.37827e-05
49	15	ProteinS	0.667862	-0.000178115
49	16	ProteinS	0.669609	0.000908481
49	17	ProteinS	0.670021	0.000661304
49	18	ProteinS	0.669224	-0.00079531
49	19	ProteinS	0.669418	-0.00126106
49	20	ProteinS	0.670379	-0.000959693
49	21	ProteinS	0.671316	-0.000682528
49	22	ProteinS	0.673317	0.000658937
49	23	ProteinS	0.676205	0.00288643
49	24	ProteinS	0.681081	0.00710286
49	25	ProteinS	0.689714	0.0150762
49	26	ProteinS	0.705622	0.0303248
49	27	ProteinS	0.737715	0.0617584
49	28	ProteinS	0.802516	0.1259
49	29	ProteinS	0.922303	0.245027
49	30	ProteinS	1.12029	0.442358
49	31	ProteinS	1.39963	0.721039
49	32	ProteinS	1.73835	1.0591
49	33	ProteinS	2.10493	1.42501
49	34	ProteinS	2.45577	1.7752
49	35	ProteinS	2.76489	2.08365
49	36	ProteinS	3.0219	2.34001
49	37	ProteinS	3.22409	2.54153
49	38	ProteinS	3.38488	2.70166
49	39	ProteinS	3.50857	2.8247
49	40	ProteinS	3.59132	2.90679
50	1	ProteinS	0.659	0.00367596
50	2	ProteinS	0.65882	0.00276082
50	3	ProteinS	0.658822	0.0020264
50	4	ProteinS	0.658699	0.00116795
50	5	ProteinS	0.658544	0.000277064
[truncated: 1,875 more rows]

## Sheet: Results
Block Type	Fast 96-Well Block (0.1mL)
Calibration Background is expired	Yes
Calibration Background performed on	2013-07-03 14:44:32 PM PDT
Calibration FAM is expired	Yes
Calibration FAM performed on	2013-07-02 22:39:43 PM PDT
Calibration NED is expired	Yes
Calibration NED performed on	2013-07-02 22:47:46 PM PDT
Calibration ROI is expired	Yes
Calibration ROI performed on	2013-07-02 22:02:00 PM PDT
Calibration ROX is expired	Yes
Calibration ROX performed on	2013-07-02 22:25:11 PM PDT
Calibration SYBR is expired	Yes
Calibration SYBR performed on	2013-07-02 22:56:02 PM PDT
Calibration TAMRA is expired	Yes
Calibration TAMRA performed on	2013-07-02 22:32:35 PM PDT
Calibration Uniformity is expired	Yes
Calibration Uniformity performed on	2013-07-02 22:16:44 PM PDT
Calibration VIC is expired	Yes
Calibration VIC performed on	2013-07-02 23:03:20 PM PDT
Chemistry	TAQMAN
Experiment Barcode
Experiment Comments
Experiment File Name	X:\SOM\ANES\Research\Lab Operations\Core - Molecular Biology\Service Requests - APOM Molecular Core\Hasan Mol Core Projects\Viia7 Data Files\Hasan CREB Mice PlateB.eds
Experiment Name	Hasan CREB Mice PlateB
Experiment Run End Time	2014-07-08 16:46:33 PM PDT
Experiment Type	Comparative Cт (ΔΔCт)
Experiment User Name	Jay Phillips
Instrument Name	278881956
Instrument Serial Number	278881956
Instrument Type	ViiA 7
Passive Reference	ROX
Quantification Cycle Method	Ct
Signal Smoothing On	false
Stage/ Cycle where Analysis is performed	Stage 2, Step 2
Well	Well Position	Omit	Sample Name	Target Name	Task	Reporter	Quencher	RQ	RQ Min	RQ Max	CT	Ct Mean	Ct SD	Quantity	Delta Ct Mean		Delta Ct SD	Delta Delta Ct	Automatic Ct Threshold	Ct Threshold	Automatic Baseline	Baseline Start	Baseline End	Efficiency	Comments	Custom1	Custom2	Custom3	Custom4	Custom5	Custom6	NOAMP	EXPFAIL
1	A1	FALSE	RC138	Vwf	UNKNOWN	FAM	NFQ-MGB	1	0.855476	1.16894	26.853	26.7464	0.0952628		-2.16529	2.16529	0.140489	0	FALSE	0.2	TRUE	3	22	1								N	N
2	A2	FALSE	RC138	Vwf	UNKNOWN	FAM	NFQ-MGB	1	0.855476	1.16894	26.671	26.7464	0.0952628		-2.16529	2.16529	0.140489	0	FALSE	0.2	TRUE	3	21	1								N	N
3	A3	FALSE	RC138	Vwf	UNKNOWN	FAM	NFQ-MGB	1	0.855476	1.16894	26.715	26.7464	0.0952628		-2.16529	2.16529	0.140489	0	FALSE	0.2	TRUE	3	21	1								N	N
4	A4	FALSE	SC105	Vwf	UNKNOWN	FAM	NFQ-MGB	4.45909	3.63082	5.4763	24.757	24.5825	0.157326		-4.32204	4.32204	0.184939	-2.15675	FALSE	0.2	TRUE	3	19	1								N	N
5	A5	FALSE	SC105	Vwf	UNKNOWN	FAM	NFQ-MGB	4.45909	3.63082	5.4763	24.538	24.5825	0.157326		-4.32204	4.32204	0.184939	-2.15675	FALSE	0.2	TRUE	3	19	1								N	N
6	A6	FALSE	SC105	Vwf	UNKNOWN	FAM	NFQ-MGB	4.45909	3.63082	5.4763	24.452	24.5825	0.157326		-4.32204	4.32204	0.184939	-2.15675	FALSE	0.2	TRUE	3	19	1								N	N
7	A7	FALSE	SC117	Vwf	UNKNOWN	FAM	NFQ-MGB	0.796611	0.731511	0.867504	27.975	27.9521	0.0302709		-1.83724	1.83724	0.0767291	0.328053	FALSE	0.2	TRUE	3	23	1								N	N
8	A8	FALSE	SC117	Vwf	UNKNOWN	FAM	NFQ-MGB	0.796611	0.731511	0.867504	27.918	27.9521	0.0302709		-1.83724	1.83724	0.0767291	0.328053	FALSE	0.2	TRUE	3	23	1								N	N
9	A9	FALSE	SC117	Vwf	UNKNOWN	FAM	NFQ-MGB	0.796611	0.731511	0.867504	27.964	27.9521	0.0302709		-1.83724	1.83724	0.0767291	0.328053	FALSE	0.2	TRUE	3	23	1								N	N
10	A10	FALSE	SC134	Vwf	UNKNOWN	FAM	NFQ-MGB	5.0176	4.57785	5.4996	23.733	23.6841	0.0424935		-4.49229	4.49229	0.0825518	-2.327	FALSE	0.2	TRUE	3	18	1								N	N
11	A11	FALSE	SC134	Vwf	UNKNOWN	FAM	NFQ-MGB	5.0176	4.57785	5.4996	23.66	23.6841	0.0424935		-4.49229	4.49229	0.0825518	-2.327	FALSE	0.2	TRUE	3	18	1								N	N
12	A12	FALSE	SC134	Vwf	UNKNOWN	FAM	NFQ-MGB	5.0176	4.57785	5.4996	23.659	23.6841	0.0424935		-4.49229	4.49229	0.0825518	-2.327	FALSE	0.2	TRUE	3	18	1								N	N
13	B1	FALSE	RC138	CD31	UNKNOWN	FAM	NFQ-MGB	1	0.883264	1.13216	26.418	26.4209	0.0426497		-2.49077	2.49077	0.111719	0	FALSE	0.2	TRUE	3	21	1								N	N
14	B2	FALSE	RC138	CD31	UNKNOWN	FAM	NFQ-MGB	1	0.883264	1.13216	26.465	26.4209	0.0426497		-2.49077	2.49077	0.111719	0	FALSE	0.2	TRUE	3	21	1								N	N
15	B3	FALSE	RC138	CD31	UNKNOWN	FAM	NFQ-MGB	1	0.883264	1.13216	26.38	26.4209	0.0426497		-2.49077	2.49077	0.111719	0	FALSE	0.2	TRUE	3	21	1								N	N
16	B4	FALSE	SC105	CD31	UNKNOWN	FAM	NFQ-MGB	1.95885	1.75716	2.18369	25.453	25.4437	0.010599		-3.46077	3.46077	0.097792	-0.970006	FALSE	0.2	TRUE	3	20	1								N	N
17	B5	FALSE	SC105	CD31	UNKNOWN	FAM	NFQ-MGB	1.95885	1.75716	2.18369	25.446	25.4437	0.010599		-3.46077	3.46077	0.097792	-0.970006	FALSE	0.2	TRUE	3	20	1								N	N
18	B6	FALSE	SC105	CD31	UNKNOWN	FAM	NFQ-MGB	1.95885	1.75716	2.18369	25.432	25.4437	0.010599		-3.46077	3.46077	0.097792	-0.970006	FALSE	0.2	TRUE	3	20	1								N	N
19	B7	FALSE	SC117	CD31	UNKNOWN	FAM	NFQ-MGB	1.93313	1.74903	2.13662	26.371	26.3476	0.0560587		-3.44171	3.44171	0.0900756	-0.950941	FALSE	0.2	TRUE	3	21	1								N	N
20	B8	FALSE	SC117	CD31	UNKNOWN	FAM	NFQ-MGB	1.93313	1.74903	2.13662	26.388	26.3476	0.0560587		-3.44171	3.44171	0.0900756	-0.950941	FALSE	0.2	TRUE	3	21	1								N	N
21	B9	FALSE	SC117	CD31	UNKNOWN	FAM	NFQ-MGB	1.93313	1.74903	2.13662	26.284	26.3476	0.0560587		-3.44171	3.44171	0.0900756	-0.950941	FALSE	0.2	TRUE	3	21	1								N	N
22	B10	FALSE	SC134	CD31	UNKNOWN	FAM	NFQ-MGB	2.53603	2.31586	2.77713	24.309	24.343	0.0408884		-3.83334	3.83334	0.0817372	-1.34257	FALSE	0.2	TRUE	3	19	1								N	N
23	B11	FALSE	SC134	CD31	UNKNOWN	FAM	NFQ-MGB	2.53603	2.31586	2.77713	24.388	24.343	0.0408884		-3.83334	3.83334	0.0817372	-1.34257	FALSE	0.2	TRUE	3	19	1								N	N
24	B12	FALSE	SC134	CD31	UNKNOWN	FAM	NFQ-MGB	2.53603	2.31586	2.77713	24.331	24.343	0.0408884		-3.83334	3.83334	0.0817372	-1.34257	FALSE	0.2	TRUE	3	19	1								N	N
25	C1	FALSE	RC138	TM	UNKNOWN	FAM	NFQ-MGB	1	0.884928	1.13004	26.768	26.7419	0.0379933		-2.16971	2.16971	0.110026	0	FALSE	0.2	TRUE	3	21	1								N	N
26	C2	FALSE	RC138	TM	UNKNOWN	FAM	NFQ-MGB	1	0.884928	1.13004	26.759	26.7419	0.0379933		-2.16971	2.16971	0.110026	0	FALSE	0.2	TRUE	3	21	1								N	N
27	C3	FALSE	RC138	TM	UNKNOWN	FAM	NFQ-MGB	1	0.884928	1.13004	26.698	26.7419	0.0379933		-2.16971	2.16971	0.110026	0	FALSE	0.2	TRUE	3	21	1								N	N
28	C4	FALSE	SC105	TM	UNKNOWN	FAM	NFQ-MGB	3.46338	3.0962	3.87411	24.958	24.9426	0.0268846		-3.96189	3.96189	0.100865	-1.79218	FALSE	0.2	TRUE	3	20	1								N	N
29	C5	FALSE	SC105	TM	UNKNOWN	FAM	NFQ-MGB	3.46338	3.0962	3.87411	24.958	24.9426	0.0268846		-3.96189	3.96189	0.100865	-1.79218	FALSE	0.2	TRUE	3	20	1								N	N
30	C6	FALSE	SC105	TM	UNKNOWN	FAM	NFQ-MGB	3.46338	3.0962	3.87411	24.912	24.9426	0.0268846		-3.96189	3.96189	0.100865	-1.79218	FALSE	0.2	TRUE	3	19	1								N	N
31	C7	FALSE	SC117	TM	UNKNOWN	FAM	NFQ-MGB	1.36075	1.21413	1.52508	27.121	27.1752	0.0745508		-2.61412	2.61412	0.10261	-0.444406	FALSE	0.2	TRUE	3	22	1								N	N
32	C8	FALSE	SC117	TM	UNKNOWN	FAM	NFQ-MGB	1.36075	1.21413	1.52508	27.145	27.1752	0.0745508		-2.61412	2.61412	0.10261	-0.444406	FALSE	0.2	TRUE	3	22	1								N	N
33	C9	FALSE	SC117	TM	UNKNOWN	FAM	NFQ-MGB	1.36075	1.21413	1.52508	27.26	27.1752	0.0745508		-2.61412	2.61412	0.10261	-0.444406	FALSE	0.2	TRUE	3	22	1								N	N
34	C10	FALSE	SC134	TM	UNKNOWN	FAM	NFQ-MGB	2.47643	2.2534	2.72154	24.752	24.6984	0.0469673		-3.47797	3.47797	0.0849414	-1.30826	FALSE	0.2	TRUE	3	19	1								N	N
35	C11	FALSE	SC134	TM	UNKNOWN	FAM	NFQ-MGB	2.47643	2.2534	2.72154	24.677	24.6984	0.0469673		-3.47797	3.47797	0.0849414	-1.30826	FALSE	0.2	TRUE	3	19	1								N	N
36	C12	FALSE	SC134	TM	UNKNOWN	FAM	NFQ-MGB	2.47643	2.2534	2.72154	24.666	24.6984	0.0469673		-3.47797	3.47797	0.0849414	-1.30826	FALSE	0.2	TRUE	3	19	1								N	N
37	D1	FALSE	RC138	EPCR	UNKNOWN	FAM	NFQ-MGB	1	0.869558	1.15001	27.818	27.7354	0.0718467		-1.17624	1.17624	0.125794	0	FALSE	0.2	TRUE	3	22	1								N	N
38	D2	FALSE	RC138	EPCR	UNKNOWN	FAM	NFQ-MGB	1	0.869558	1.15001	27.702	27.7354	0.0718467		-1.17624	1.17624	0.125794	0	FALSE	0.2	TRUE	3	22	1								N	N
39	D3	FALSE	RC138	EPCR	UNKNOWN	FAM	NFQ-MGB	1	0.869558	1.15001	27.687	27.7354	0.0718467		-1.17624	1.17624	0.125794	0	FALSE	0.2	TRUE	3	22	1								N	N
40	D4	FALSE	SC105	EPCR	UNKNOWN	FAM	NFQ-MGB	2.06663	1.82147	2.34479	26.655	26.681	0.0588647		-2.22352	2.22352	0.113649	-1.04728	FALSE	0.2	TRUE	3	21	1								N	N
41	D5	FALSE	SC105	EPCR	UNKNOWN	FAM	NFQ-MGB	2.06663	1.82147	2.34479	26.748	26.681	0.0588647		-2.22352	2.22352	0.113649	-1.04728	FALSE	0.2	TRUE	3	21	1								N	N
42	D6	FALSE	SC105	EPCR	UNKNOWN	FAM	NFQ-MGB	2.06663	1.82147	2.34479	26.639	26.681	0.0588647		-2.22352	2.22352	0.113649	-1.04728	FALSE	0.2	TRUE	3	21	1								N	N
43	D7	FALSE	SC117	EPCR	UNKNOWN	FAM	NFQ-MGB	1.06074	0.964242	1.16689	28.471	28.528	0.0489635		-1.2613	1.2613	0.0858397	-0.0850671	FALSE	0.2	TRUE	3	23	1								N	N
44	D8	FALSE	SC117	EPCR	UNKNOWN	FAM	NFQ-MGB	1.06074	0.964242	1.16689	28.558	28.528	0.0489635		-1.2613	1.2613	0.0858397	-0.0850671	FALSE	0.2	TRUE	3	23	1								N	N
45	D9	FALSE	SC117	EPCR	UNKNOWN	FAM	NFQ-MGB	1.06074	0.964242	1.16689	28.555	28.528	0.0489635		-1.2613	1.2613	0.0858397	-0.0850671	FALSE	0.2	TRUE	3	23	1								N	N
46	D10	FALSE	SC134	EPCR	UNKNOWN	FAM	NFQ-MGB	2.49795	2.29771	2.71564	25.705	25.6794	0.0254198		-2.49698	2.49698	0.0752015	-1.32074	FALSE	0.2	TRUE	3	20	1								N	N
47	D11	FALSE	SC134	EPCR	UNKNOWN	FAM	NFQ-MGB	2.49795	2.29771	2.71564	25.679	25.6794	0.0254198		-2.49698	2.49698	0.0752015	-1.32074	FALSE	0.2	TRUE	3	20	1								N	N
48	D12	FALSE	SC134	EPCR	UNKNOWN	FAM	NFQ-MGB	2.49795	2.29771	2.71564	25.654	25.6794	0.0254198		-2.49698	2.49698	0.0752015	-1.32074	FALSE	0.2	TRUE	3	20	1								N	N
49	E1	FALSE	RC138	ProteinS	UNKNOWN	FAM	NFQ-MGB	1	0.837625	1.19385	28.667	28.5301	0.121523		-0.381529	0.381529	0.159468	0	FALSE	0.2	TRUE	3	23	1								N	N
50	E2	FALSE	RC138	ProteinS	UNKNOWN	FAM	NFQ-MGB	1	0.837625	1.19385	28.435	28.5301	0.121523		-0.381529	0.381529	0.159468	0	FALSE	0.2	TRUE	3	23	1								N	N
51	E3	FALSE	RC138	ProteinS	UNKNOWN	FAM	NFQ-MGB	1	0.837625	1.19385	28.488	28.5301	0.121523		-0.381529	0.381529	0.159468	0	FALSE	0.2	TRUE	3	23	1								N	N
52	E4	FALSE	SC105	ProteinS	UNKNOWN	FAM	NFQ-MGB	1.68801	1.50616	1.89181	27.802	27.7676	0.0327663		-1.13685	1.13685	0.102589	-0.75532	FALSE	0.2	TRUE	3	23	1								N	N
53	E5	FALSE	SC105	ProteinS	UNKNOWN	FAM	NFQ-MGB	1.68801	1.50616	1.89181	27.736	27.7676	0.0327663		-1.13685	1.13685	0.102589	-0.75532	FALSE	0.2	TRUE	3	23	1								N	N
54	E6	FALSE	SC105	ProteinS	UNKNOWN	FAM	NFQ-MGB	1.68801	1.50616	1.89181	27.765	27.7676	0.0327663		-1.13685	1.13685	0.102589	-0.75532	FALSE	0.2	TRUE	3	22	1								N	N
55	E7	FALSE	SC117	ProteinS	UNKNOWN	FAM	NFQ-MGB	1.04292	0.909034	1.19653	29.297	29.3471	0.101593		-0.442162	0.442162	0.123662	-0.0606333	FALSE	0.2	TRUE	3	24	1								N	N
56	E8	FALSE	SC117	ProteinS	UNKNOWN	FAM	NFQ-MGB	1.04292	0.909034	1.19653	29.281	29.3471	0.101593		-0.442162	0.442162	0.123662	-0.0606333	FALSE	0.2	TRUE	3	24	1								N	N
57	E9	FALSE	SC117	ProteinS	UNKNOWN	FAM	NFQ-MGB	1.04292	0.909034	1.19653	29.464	29.3471	0.101593		-0.442162	0.442162	0.123662	-0.0606333	FALSE	0.2	TRUE	3	24	1								N	N
58	E10	FALSE	SC134	ProteinS	UNKNOWN	FAM	NFQ-MGB	1.07921	0.993916	1.17182	27.668	27.6849	0.0219356		-0.4915	0.4915	0.0740964	-0.109971	FALSE	0.2	TRUE	3	22	1								N	N
59	E11	FALSE	SC134	ProteinS	UNKNOWN	FAM	NFQ-MGB	1.07921	0.993916	1.17182	27.676	27.6849	0.0219356		-0.4915	0.4915	0.0740964	-0.109971	FALSE	0.2	TRUE	3	22	1								N	N
60	E12	FALSE	SC134	ProteinS	UNKNOWN	FAM	NFQ-MGB	1.07921	0.993916	1.17182	27.71	27.6849	0.0219356		-0.4915	0.4915	0.0740964	-0.109971	FALSE	0.2	TRUE	3	22	1								N	N
61	F1	FALSE	RC138	Polr2a	UNKNOWN	FAM	NFQ-MGB				29.029	28.9116	0.103258			#VALUE!			FALSE	0.2	TRUE	3	24	1								N	N
62	F2	FALSE	RC138	Polr2a	UNKNOWN	FAM	NFQ-MGB				28.836	28.9116	0.103258			#VALUE!			FALSE	0.2	TRUE	3	23	1								N	N
63	F3	FALSE	RC138	Polr2a	UNKNOWN	FAM	NFQ-MGB				28.87	28.9116	0.103258			#VALUE!			FALSE	0.2	TRUE	3	23	1								N	N
64	F4	FALSE	SC105	Polr2a	UNKNOWN	FAM	NFQ-MGB				28.987	28.9045	0.0972159			#VALUE!			FALSE	0.2	TRUE	3	23	1								N	N
65	F5	FALSE	SC105	Polr2a	UNKNOWN	FAM	NFQ-MGB				28.93	28.9045	0.0972159			#VALUE!			FALSE	0.2	TRUE	3	23	1								N	N
66	F6	FALSE	SC105	Polr2a	UNKNOWN	FAM	NFQ-MGB				28.797	28.9045	0.0972159			#VALUE!			FALSE	0.2	TRUE	3	23	1								N	N
67	F7	FALSE	SC117	Polr2a	UNKNOWN	FAM	NFQ-MGB				29.723	29.7893	0.0705055			#VALUE!			FALSE	0.2	TRUE	3	24	1								N	N
68	F8	FALSE	SC117	Polr2a	UNKNOWN	FAM	NFQ-MGB				29.864	29.7893	0.0705055			#VALUE!			FALSE	0.2	TRUE	3	24	1								N	N
69	F9	FALSE	SC117	Polr2a	UNKNOWN	FAM	NFQ-MGB				29.781	29.7893	0.0705055			#VALUE!			FALSE	0.2	TRUE	3	24	1								N	N
70	F10	FALSE	SC134	Polr2a	UNKNOWN	FAM	NFQ-MGB				28.243	28.1764	0.070775			#VALUE!			FALSE	0.2	TRUE	3	23	1								N	N
71	F11	FALSE	SC134	Polr2a	UNKNOWN	FAM	NFQ-MGB				28.183	28.1764	0.070775			#VALUE!			FALSE	0.2	TRUE	3	23	1								N	N
72	F12	FALSE	SC134	Polr2a	UNKNOWN	FAM	NFQ-MGB				28.102	28.1764	0.070775			#VALUE!			FALSE	0.2	TRUE	3	22	1								N	N
73	G1	FALSE	SC231	Vwf	UNKNOWN	FAM	NFQ-MGB	3.71273	3.25975	4.22865	24.826	24.7927	0.0322269		-4.05777	4.05777	0.117106	-1.89248	FALSE	0.2	TRUE	3	19	1								N	N
74	G2	FALSE	SC231	Vwf	UNKNOWN	FAM	NFQ-MGB	3.71273	3.25975	4.22865	24.791	24.7927	0.0322269		-4.05777	4.05777	0.117106	-1.89248	FALSE	0.2	TRUE	3	19	1								N	N
75	G3	FALSE	SC231	Vwf	UNKNOWN	FAM	NFQ-MGB	3.71273	3.25975	4.22865	24.762	24.7927	0.0322269		-4.05777	4.05777	0.117106	-1.89248	FALSE	0.2	TRUE	3	20	1								N	N
76	G4	FALSE	SC231	TM	UNKNOWN	FAM	NFQ-MGB	3.7565	3.29057	4.2884	24.785	24.7714	0.0391132		-4.0791	4.0791	0.119185	-1.90939	FALSE	0.2	TRUE	3	19	1								N	N
77	G5	FALSE	SC231	TM	UNKNOWN	FAM	NFQ-MGB	3.7565	3.29057	4.2884	24.802	24.7714	0.0391132		-4.0791	4.0791	0.119185	-1.90939	FALSE	0.2	TRUE	3	19	1								N	N
78	G6	FALSE	SC231	TM	UNKNOWN	FAM	NFQ-MGB	3.7565	3.29057	4.2884	24.727	24.7714	0.0391132		-4.0791	4.0791	0.119185	-1.90939	FALSE	0.2	TRUE	3	19	1								N	N
79	G7	FALSE	SC231	ProteinS	UNKNOWN	FAM	NFQ-MGB	1.51649	1.27998	1.79669	27.987	27.8682	0.103004		-0.98226	0.98226	0.152595	-0.600732	FALSE	0.2	TRUE	3	23	1								N	N
80	G8	FALSE	SC231	ProteinS	UNKNOWN	FAM	NFQ-MGB	1.51649	1.27998	1.79669	27.814	27.8682	0.103004		-0.98226	0.98226	0.152595	-0.600732	FALSE	0.2	TRUE	3	23	1								N	N
81	G9	FALSE	SC231	ProteinS	UNKNOWN	FAM	NFQ-MGB	1.51649	1.27998	1.79669	27.804	27.8682	0.103004		-0.98226	0.98226	0.152595	-0.600732	FALSE	0.2	TRUE	3	23	1								N	N
82	G10	FALSE	NTC	Vwf	UNKNOWN	FAM	NFQ-MGB				Undetermined					#VALUE!			FALSE	0.2	TRUE	3	39	1								Y	Y
83	G11	FALSE	NTC	TM	UNKNOWN	FAM	NFQ-MGB				Undetermined					#VALUE!			FALSE	0.2	TRUE	3	39	1								Y	Y
84	G12	FALSE	NTC	ProteinS	UNKNOWN	FAM	NFQ-MGB				Undetermined					#VALUE!			FALSE	0.2	TRUE	3	39	1								Y	Y
85	H1	FALSE	SC231	CD31	UNKNOWN	FAM	NFQ-MGB	1.26998	1.11443	1.44724	26.023	26.0149	0.0339574		-2.83557	2.83557	0.117594	-0.344802	FALSE	0.2	TRUE	3	20	1								N	N
86	H2	FALSE	SC231	CD31	UNKNOWN	FAM	NFQ-MGB	1.26998	1.11443	1.44724	26.044	26.0149	0.0339574		-2.83557	2.83557	0.117594	-0.344802	FALSE	0.2	TRUE	3	21	1								N	N
87	H3	FALSE	SC231	CD31	UNKNOWN	FAM	NFQ-MGB	1.26998	1.11443	1.44724	25.978	26.0149	0.0339574		-2.83557	2.83557	0.117594	-0.344802	FALSE	0.2	TRUE	3	21	1								N	N
88	H4	FALSE	SC231	EPCR	UNKNOWN	FAM	NFQ-MGB	1.39246	1.21925	1.59027	27.231	27.1966	0.0402134		-1.65387	1.65387	0.119551	-0.477633	FALSE	0.2	TRUE	3	22	1								N	N
89	H5	FALSE	SC231	EPCR	UNKNOWN	FAM	NFQ-MGB	1.39246	1.21925	1.59027	27.206	27.1966	0.0402134		-1.65387	1.65387	0.119551	-0.477633	FALSE	0.2	TRUE	3	22	1								N	N
90	H6	FALSE	SC231	EPCR	UNKNOWN	FAM	NFQ-MGB	1.39246	1.21925	1.59027	27.153	27.1966	0.0402134		-1.65387	1.65387	0.119551	-0.477633	FALSE	0.2	TRUE	3	22	1								N	N
91	H7	FALSE	SC231	Polr2a	UNKNOWN	FAM	NFQ-MGB				28.917	28.8505	0.112585						FALSE	0.2	TRUE	3	23	1								N	N
92	H8	FALSE	SC231	Polr2a	UNKNOWN	FAM	NFQ-MGB				28.914	28.8505	0.112585						FALSE	0.2	TRUE	3	24	1								N	N
93	H9	FALSE	SC231	Polr2a	UNKNOWN	FAM	NFQ-MGB				28.721	28.8505	0.112585						FALSE	0.2	TRUE	3	23	1								N	N
94	H10	FALSE	NTC	CD31	UNKNOWN	FAM	NFQ-MGB				Undetermined								FALSE	0.2	TRUE	3	39	1								Y	Y
95	H11	FALSE	NTC	EPCR	UNKNOWN	FAM	NFQ-MGB				Undetermined								FALSE	0.2	TRUE	3	39	1								Y	Y
96	H12	FALSE	NTC	Polr2a	UNKNOWN	FAM	NFQ-MGB				Undetermined								FALSE	0.2	TRUE	3	39	1								Y	Y
Analysis Type	Singleplex
Endogenous Control	Polr2a
RQ Min/Max Confidence Level	95.0
Reference Sample	RC138
