# Supplementary material for: Endocardial Endothelial Dysfunction Progressively Disrupts Initially Anti then Pro-Thrombotic Pathways in Heart Failure Mice
Source: PLoS One. 2015 Nov 13;10(11):e0142940. doi: 10.1371/journal.pone.0142940 (PMC4643996; doi:10.1371/journal.pone.0142940)
Supplement: S6 Data — (XLS) [file pone.0142940.s006.xls]

## Sheet: Sample Setup
Block Type	Fast 96-Well Block (0.1mL)
Calibration Background is expired	Yes
Calibration Background performed on	2013-07-03 14:44:32 PM PDT
Calibration FAM is expired	Yes
Calibration FAM performed on	2013-07-02 22:39:43 PM PDT
Calibration NED is expired	Yes
Calibration NED performed on	2013-07-02 22:47:46 PM PDT
Calibration ROI is expired	Yes
Calibration ROI performed on	2013-07-02 22:02:00 PM PDT
Calibration ROX is expired	Yes
Calibration ROX performed on	2013-07-02 22:25:11 PM PDT
Calibration SYBR is expired	Yes
Calibration SYBR performed on	2013-07-02 22:56:02 PM PDT
Calibration TAMRA is expired	Yes
Calibration TAMRA performed on	2013-07-02 22:32:35 PM PDT
Calibration Uniformity is expired	Yes
Calibration Uniformity performed on	2013-07-02 22:16:44 PM PDT
Calibration VIC is expired	Yes
Calibration VIC performed on	2013-07-02 23:03:20 PM PDT
Chemistry	TAQMAN
Experiment Barcode
Experiment Comments
Experiment File Name	X:\SOM\ANES\Research\Lab Operations\Core - Molecular Biology\Service Requests - APOM Molecular Core\Hasan Mol Core Projects\Viia7 Data Files\Hasan CREB Mice PlateC.eds
Experiment Name	Hasan CREB Mice PlateC
Experiment Run End Time	2014-07-08 18:22:58 PM PDT
Experiment Type	Comparative Cт (ΔΔCт)
Experiment User Name	Jay Phillips
Instrument Name	278881956
Instrument Serial Number	278881956
Instrument Type	ViiA 7
Passive Reference	ROX
Quantification Cycle Method	Ct
Signal Smoothing On	false
Stage/ Cycle where Analysis is performed	Stage 2, Step 2
Well	Well Position	Sample Name	Sample Color	Biogroup Name	Biogroup Color	Target Name	Target Color	Task	Reporter	Quencher	Quantity	Comments
1	A1	WT91	RGB(238,18,137)			Vwf	RGB(176,23,31)	UNKNOWN	FAM	NFQ-MGB
2	A2	WT91	RGB(238,18,137)			Vwf	RGB(176,23,31)	UNKNOWN	FAM	NFQ-MGB
3	A3	WT91	RGB(238,18,137)			Vwf	RGB(176,23,31)	UNKNOWN	FAM	NFQ-MGB
4	A4	WT118	RGB(176,23,31)			Vwf	RGB(176,23,31)	UNKNOWN	FAM	NFQ-MGB
5	A5	WT118	RGB(176,23,31)			Vwf	RGB(176,23,31)	UNKNOWN	FAM	NFQ-MGB
6	A6	WT118	RGB(176,23,31)			Vwf	RGB(176,23,31)	UNKNOWN	FAM	NFQ-MGB
7	A7	WT133	RGB(0,139,69)			Vwf	RGB(176,23,31)	UNKNOWN	FAM	NFQ-MGB
8	A8	WT133	RGB(0,139,69)			Vwf	RGB(176,23,31)	UNKNOWN	FAM	NFQ-MGB
9	A9	WT133	RGB(0,139,69)			Vwf	RGB(176,23,31)	UNKNOWN	FAM	NFQ-MGB
10	A10	WT222	RGB(0,0,255)			Vwf	RGB(176,23,31)	UNKNOWN	FAM	NFQ-MGB
11	A11	WT222	RGB(0,0,255)			Vwf	RGB(176,23,31)	UNKNOWN	FAM	NFQ-MGB
12	A12	WT222	RGB(0,0,255)			Vwf	RGB(176,23,31)	UNKNOWN	FAM	NFQ-MGB
13	B1	WT91	RGB(238,18,137)			CD31	RGB(0,0,255)	UNKNOWN	FAM	NFQ-MGB
14	B2	WT91	RGB(238,18,137)			CD31	RGB(0,0,255)	UNKNOWN	FAM	NFQ-MGB
15	B3	WT91	RGB(238,18,137)			CD31	RGB(0,0,255)	UNKNOWN	FAM	NFQ-MGB
16	B4	WT118	RGB(176,23,31)			CD31	RGB(0,0,255)	UNKNOWN	FAM	NFQ-MGB
17	B5	WT118	RGB(176,23,31)			CD31	RGB(0,0,255)	UNKNOWN	FAM	NFQ-MGB
18	B6	WT118	RGB(176,23,31)			CD31	RGB(0,0,255)	UNKNOWN	FAM	NFQ-MGB
19	B7	WT133	RGB(0,139,69)			CD31	RGB(0,0,255)	UNKNOWN	FAM	NFQ-MGB
20	B8	WT133	RGB(0,139,69)			CD31	RGB(0,0,255)	UNKNOWN	FAM	NFQ-MGB
21	B9	WT133	RGB(0,139,69)			CD31	RGB(0,0,255)	UNKNOWN	FAM	NFQ-MGB
22	B10	WT222	RGB(0,0,255)			CD31	RGB(0,0,255)	UNKNOWN	FAM	NFQ-MGB
23	B11	WT222	RGB(0,0,255)			CD31	RGB(0,0,255)	UNKNOWN	FAM	NFQ-MGB
24	B12	WT222	RGB(0,0,255)			CD31	RGB(0,0,255)	UNKNOWN	FAM	NFQ-MGB
25	C1	WT91	RGB(238,18,137)			TM	RGB(0,139,69)	UNKNOWN	FAM	NFQ-MGB
26	C2	WT91	RGB(238,18,137)			TM	RGB(0,139,69)	UNKNOWN	FAM	NFQ-MGB
27	C3	WT91	RGB(238,18,137)			TM	RGB(0,139,69)	UNKNOWN	FAM	NFQ-MGB
28	C4	WT118	RGB(176,23,31)			TM	RGB(0,139,69)	UNKNOWN	FAM	NFQ-MGB
29	C5	WT118	RGB(176,23,31)			TM	RGB(0,139,69)	UNKNOWN	FAM	NFQ-MGB
30	C6	WT118	RGB(176,23,31)			TM	RGB(0,139,69)	UNKNOWN	FAM	NFQ-MGB
31	C7	WT133	RGB(0,139,69)			TM	RGB(0,139,69)	UNKNOWN	FAM	NFQ-MGB
32	C8	WT133	RGB(0,139,69)			TM	RGB(0,139,69)	UNKNOWN	FAM	NFQ-MGB
33	C9	WT133	RGB(0,139,69)			TM	RGB(0,139,69)	UNKNOWN	FAM	NFQ-MGB
34	C10	WT222	RGB(0,0,255)			TM	RGB(0,139,69)	UNKNOWN	FAM	NFQ-MGB
35	C11	WT222	RGB(0,0,255)			TM	RGB(0,139,69)	UNKNOWN	FAM	NFQ-MGB
36	C12	WT222	RGB(0,0,255)			TM	RGB(0,139,69)	UNKNOWN	FAM	NFQ-MGB
37	D1	WT91	RGB(238,18,137)			EPCR	RGB(238,238,0)	UNKNOWN	FAM	NFQ-MGB
38	D2	WT91	RGB(238,18,137)			EPCR	RGB(238,238,0)	UNKNOWN	FAM	NFQ-MGB
39	D3	WT91	RGB(238,18,137)			EPCR	RGB(238,238,0)	UNKNOWN	FAM	NFQ-MGB
40	D4	WT118	RGB(176,23,31)			EPCR	RGB(238,238,0)	UNKNOWN	FAM	NFQ-MGB
41	D5	WT118	RGB(176,23,31)			EPCR	RGB(238,238,0)	UNKNOWN	FAM	NFQ-MGB
42	D6	WT118	RGB(176,23,31)			EPCR	RGB(238,238,0)	UNKNOWN	FAM	NFQ-MGB
43	D7	WT133	RGB(0,139,69)			EPCR	RGB(238,238,0)	UNKNOWN	FAM	NFQ-MGB
44	D8	WT133	RGB(0,139,69)			EPCR	RGB(238,238,0)	UNKNOWN	FAM	NFQ-MGB
45	D9	WT133	RGB(0,139,69)			EPCR	RGB(238,238,0)	UNKNOWN	FAM	NFQ-MGB
46	D10	WT222	RGB(0,0,255)			EPCR	RGB(238,238,0)	UNKNOWN	FAM	NFQ-MGB
47	D11	WT222	RGB(0,0,255)			EPCR	RGB(238,238,0)	UNKNOWN	FAM	NFQ-MGB
48	D12	WT222	RGB(0,0,255)			EPCR	RGB(238,238,0)	UNKNOWN	FAM	NFQ-MGB
49	E1	WT91	RGB(238,18,137)			ProteinS	RGB(139,137,112)	UNKNOWN	FAM	NFQ-MGB
50	E2	WT91	RGB(238,18,137)			ProteinS	RGB(139,137,112)	UNKNOWN	FAM	NFQ-MGB
51	E3	WT91	RGB(238,18,137)			ProteinS	RGB(139,137,112)	UNKNOWN	FAM	NFQ-MGB
52	E4	WT118	RGB(176,23,31)			ProteinS	RGB(139,137,112)	UNKNOWN	FAM	NFQ-MGB
53	E5	WT118	RGB(176,23,31)			ProteinS	RGB(139,137,112)	UNKNOWN	FAM	NFQ-MGB
54	E6	WT118	RGB(176,23,31)			ProteinS	RGB(139,137,112)	UNKNOWN	FAM	NFQ-MGB
55	E7	WT133	RGB(0,139,69)			ProteinS	RGB(139,137,112)	UNKNOWN	FAM	NFQ-MGB
56	E8	WT133	RGB(0,139,69)			ProteinS	RGB(139,137,112)	UNKNOWN	FAM	NFQ-MGB
57	E9	WT133	RGB(0,139,69)			ProteinS	RGB(139,137,112)	UNKNOWN	FAM	NFQ-MGB
58	E10	WT222	RGB(0,0,255)			ProteinS	RGB(139,137,112)	UNKNOWN	FAM	NFQ-MGB
59	E11	WT222	RGB(0,0,255)			ProteinS	RGB(139,137,112)	UNKNOWN	FAM	NFQ-MGB
60	E12	WT222	RGB(0,0,255)			ProteinS	RGB(139,137,112)	UNKNOWN	FAM	NFQ-MGB
61	F1	WT91	RGB(238,18,137)			Polr2a	RGB(238,121,66)	UNKNOWN	FAM	NFQ-MGB
62	F2	WT91	RGB(238,18,137)			Polr2a	RGB(238,121,66)	UNKNOWN	FAM	NFQ-MGB
63	F3	WT91	RGB(238,18,137)			Polr2a	RGB(238,121,66)	UNKNOWN	FAM	NFQ-MGB
64	F4	WT118	RGB(176,23,31)			Polr2a	RGB(238,121,66)	UNKNOWN	FAM	NFQ-MGB
65	F5	WT118	RGB(176,23,31)			Polr2a	RGB(238,121,66)	UNKNOWN	FAM	NFQ-MGB
66	F6	WT118	RGB(176,23,31)			Polr2a	RGB(238,121,66)	UNKNOWN	FAM	NFQ-MGB
67	F7	WT133	RGB(0,139,69)			Polr2a	RGB(238,121,66)	UNKNOWN	FAM	NFQ-MGB
68	F8	WT133	RGB(0,139,69)			Polr2a	RGB(238,121,66)	UNKNOWN	FAM	NFQ-MGB
69	F9	WT133	RGB(0,139,69)			Polr2a	RGB(238,121,66)	UNKNOWN	FAM	NFQ-MGB
70	F10	WT222	RGB(0,0,255)			Polr2a	RGB(238,121,66)	UNKNOWN	FAM	NFQ-MGB
71	F11	WT222	RGB(0,0,255)			Polr2a	RGB(238,121,66)	UNKNOWN	FAM	NFQ-MGB
72	F12	WT222	RGB(0,0,255)			Polr2a	RGB(238,121,66)	UNKNOWN	FAM	NFQ-MGB
73	G1
74	G2
75	G3
76	G4
77	G5
78	G6
79	G7
80	G8
81	G9
82	G10	NTC	RGB(238,238,0)			Vwf	RGB(176,23,31)	UNKNOWN	FAM	NFQ-MGB
83	G11	NTC	RGB(238,238,0)			TM	RGB(0,139,69)	UNKNOWN	FAM	NFQ-MGB
84	G12	NTC	RGB(238,238,0)			ProteinS	RGB(139,137,112)	UNKNOWN	FAM	NFQ-MGB
85	H1
86	H2
87	H3
88	H4
89	H5
90	H6
91	H7
92	H8
93	H9
94	H10	NTC	RGB(238,238,0)			CD31	RGB(0,0,255)	UNKNOWN	FAM	NFQ-MGB
95	H11	NTC	RGB(238,238,0)			EPCR	RGB(238,238,0)	UNKNOWN	FAM	NFQ-MGB
96	H12	NTC	RGB(238,238,0)			Polr2a	RGB(238,121,66)	UNKNOWN	FAM	NFQ-MGB

## Sheet: Amplification Data
Block Type	Fast 96-Well Block (0.1mL)
Calibration Background is expired	Yes
Calibration Background performed on	2013-07-03 14:44:32 PM PDT
Calibration FAM is expired	Yes
Calibration FAM performed on	2013-07-02 22:39:43 PM PDT
Calibration NED is expired	Yes
Calibration NED performed on	2013-07-02 22:47:46 PM PDT
Calibration ROI is expired	Yes
Calibration ROI performed on	2013-07-02 22:02:00 PM PDT
Calibration ROX is expired	Yes
Calibration ROX performed on	2013-07-02 22:25:11 PM PDT
Calibration SYBR is expired	Yes
Calibration SYBR performed on	2013-07-02 22:56:02 PM PDT
Calibration TAMRA is expired	Yes
Calibration TAMRA performed on	2013-07-02 22:32:35 PM PDT
Calibration Uniformity is expired	Yes
Calibration Uniformity performed on	2013-07-02 22:16:44 PM PDT
Calibration VIC is expired	Yes
Calibration VIC performed on	2013-07-02 23:03:20 PM PDT
Chemistry	TAQMAN
Experiment Barcode
Experiment Comments
Experiment File Name	X:\SOM\ANES\Research\Lab Operations\Core - Molecular Biology\Service Requests - APOM Molecular Core\Hasan Mol Core Projects\Viia7 Data Files\Hasan CREB Mice PlateC.eds
Experiment Name	Hasan CREB Mice PlateC
Experiment Run End Time	2014-07-08 18:22:58 PM PDT
Experiment Type	Comparative Cт (ΔΔCт)
Experiment User Name	Jay Phillips
Instrument Name	278881956
Instrument Serial Number	278881956
Instrument Type	ViiA 7
Passive Reference	ROX
Quantification Cycle Method	Ct
Signal Smoothing On	false
Stage/ Cycle where Analysis is performed	Stage 2, Step 2
Well	Cycle	Target Name	Rn	Delta Rn
1	1	Vwf	0.738894	0.00121003
1	2	Vwf	0.739306	0.000459945
1	3	Vwf	0.741321	0.0013137
1	4	Vwf	0.742276	0.00110643
1	5	Vwf	0.742389	5.81435e-05
1	6	Vwf	0.74314	-0.000353031
1	7	Vwf	0.744571	-8.37001e-05
1	8	Vwf	0.745191	-0.000625767
1	9	Vwf	0.746251	-0.000727534
1	10	Vwf	0.747469	-0.000671468
1	11	Vwf	0.748773	-0.000528856
1	12	Vwf	0.751014	0.000549608
1	13	Vwf	0.75203	0.000404151
1	14	Vwf	0.752473	-0.000314823
1	15	Vwf	0.753006	-0.000943435
1	16	Vwf	0.753918	-0.00119338
1	17	Vwf	0.75622	-5.31051e-05
1	18	Vwf	0.757444	8.74243e-06
1	19	Vwf	0.757749	-0.000847977
1	20	Vwf	0.759914	0.000154849
1	21	Vwf	0.763668	0.00274745
1	22	Vwf	0.770463	0.00838007
1	23	Vwf	0.782474	0.0192294
1	24	Vwf	0.804769	0.0403632
1	25	Vwf	0.848139	0.0825714
1	26	Vwf	0.936385	0.169655
1	27	Vwf	1.10208	0.334192
1	28	Vwf	1.37651	0.607452
1	29	Vwf	1.76772	0.997509
1	30	Vwf	2.23617	1.46479
1	31	Vwf	2.71701	1.94447
1	32	Vwf	3.14767	2.37397
1	33	Vwf	3.49295	2.71809
1	34	Vwf	3.75306	2.97703
1	35	Vwf	3.94352	3.16633
1	36	Vwf	4.07367	3.29532
1	37	Vwf	4.15884	3.37933
1	38	Vwf	4.223	3.44233
1	39	Vwf	4.27779	3.49595
1	40	Vwf	4.31135	3.52835
2	1	Vwf	0.716888	-0.000687607
2	2	Vwf	0.719105	0.000381555
2	3	Vwf	0.719859	-1.10269e-05
2	4	Vwf	0.721328	0.000311051
2	5	Vwf	0.722043	-0.000121705
2	6	Vwf	0.72316	-0.000151176
2	7	Vwf	0.725494	0.00103565
2	8	Vwf	0.726695	0.00108926
2	9	Vwf	0.726667	-8.61664e-05
2	10	Vwf	0.728042	0.000141795
2	11	Vwf	0.728798	-0.000248641
2	12	Vwf	0.729641	-0.000552651
2	13	Vwf	0.73098	-0.000361287
2	14	Vwf	0.732641	0.000152658
2	15	Vwf	0.732589	-0.00104602
2	16	Vwf	0.732948	-0.00183437
2	17	Vwf	0.734951	-0.000978657
2	18	Vwf	0.736908	-0.000169252
2	19	Vwf	0.737652	-0.000571967
2	20	Vwf	0.739608	0.000236603
2	21	Vwf	0.743684	0.00316591
2	22	Vwf	0.751373	0.00970767
2	23	Vwf	0.763452	0.0206396
2	24	Vwf	0.786934	0.0429742
2	25	Vwf	0.834116	0.0890095
2	26	Vwf	0.926297	0.180043
2	27	Vwf	1.10137	0.353966
2	28	Vwf	1.38661	0.638057
2	29	Vwf	1.78451	1.03482
2	30	Vwf	2.25457	1.50373
2	31	Vwf	2.73069	1.9787
2	32	Vwf	3.14931	2.39617
2	33	Vwf	3.47682	2.72254
2	34	Vwf	3.71714	2.9617
2	35	Vwf	3.89589	3.13931
2	36	Vwf	4.0188	3.26107
2	37	Vwf	4.1054	3.34652
2	38	Vwf	4.16321	3.40319
2	39	Vwf	4.20664	3.44547
2	40	Vwf	4.24068	3.47837
3	1	Vwf	0.678522	0.000954743
3	2	Vwf	0.678122	-0.00117686
3	3	Vwf	0.678193	-0.00283824
3	4	Vwf	0.678962	-0.00380153
3	5	Vwf	0.680956	-0.00354018
3	6	Vwf	0.685898	-0.000330255
3	7	Vwf	0.690429	0.00246846
3	8	Vwf	0.692896	0.00320337
3	9	Vwf	0.694683	0.00325872
3	10	Vwf	0.695571	0.0024147
3	11	Vwf	0.697917	0.00302825
3	12	Vwf	0.699198	0.0025769
3	13	Vwf	0.699397	0.00104331
3	14	Vwf	0.699739	-0.00034645
3	15	Vwf	0.701329	-0.000489104
3	16	Vwf	0.702882	-0.000667521
3	17	Vwf	0.704004	-0.00127831
3	18	Vwf	0.704815	-0.00219958
3	19	Vwf	0.706584	-0.00216223
3	20	Vwf	0.708834	-0.0016447
3	21	Vwf	0.713515	0.0013044
3	22	Vwf	0.720695	0.00675153
3	23	Vwf	0.731522	0.0158472
3	24	Vwf	0.753146	0.0357388
3	25	Vwf	0.798128	0.0789881
3	26	Vwf	0.88775	0.166878
3	27	Vwf	1.05653	0.33393
3	28	Vwf	1.33401	0.609671
3	29	Vwf	1.72118	0.995112
3	30	Vwf	2.17758	1.44978
3	31	Vwf	2.63659	1.90706
3	32	Vwf	3.03643	2.30517
3	33	Vwf	3.3563	2.6233
3	34	Vwf	3.59015	2.85542
3	35	Vwf	3.75677	3.02031
3	36	Vwf	3.87454	3.13635
3	37	Vwf	3.95607	3.21615
3	38	Vwf	4.01614	3.27449
3	39	Vwf	4.05928	3.31589
3	40	Vwf	4.08536	3.34024
4	1	Vwf	0.389341	0.00236131
4	2	Vwf	0.391278	-0.00419962
4	3	Vwf	0.389704	-0.0142712
4	4	Vwf	0.393127	-0.0193453
4	5	Vwf	0.396419	-0.0245516
4	6	Vwf	0.398567	-0.0309011
4	7	Vwf	0.402074	-0.0358916
4	8	Vwf	0.414848	-0.0316157
4	9	Vwf	0.456366	0.00140492
4	10	Vwf	0.481736	0.0182773
4	11	Vwf	0.500642	0.0286859
4	12	Vwf	0.527076	0.0466221
4	13	Vwf	0.531726	0.0427742
4	14	Vwf	0.525656	0.0282067
4	15	Vwf	0.528652	0.0227049
4	16	Vwf	0.544265	0.02982
4	17	Vwf	0.548615	0.0256718
4	18	Vwf	0.55057	0.0191294
4	19	Vwf	0.551349	0.0114105
4	20	Vwf	0.553112	0.00467648
4	21	Vwf	0.554432	-0.00250109
4	22	Vwf	0.555139	-0.0102919
4	23	Vwf	0.554607	-0.0193223
4	24	Vwf	0.556202	-0.0262242
4	25	Vwf	0.559641	-0.031283
4	26	Vwf	0.566237	-0.0331853
4	27	Vwf	0.572653	-0.0352664
4	28	Vwf	0.583956	-0.0324611
4	29	Vwf	0.606494	-0.0184208
4	30	Vwf	0.65288	0.0194676
4	31	Vwf	0.74145	0.0995398
4	32	Vwf	0.899001	0.248593
4	33	Vwf	1.14154	0.482639
4	34	Vwf	1.45621	0.788806
4	35	Vwf	1.80133	1.12543
4	36	Vwf	2.12535	1.44096
4	37	Vwf	2.40164	1.70874
4	38	Vwf	2.61275	1.91136
4	39	Vwf	2.76496	2.05507
4	40	Vwf	2.86254	2.14415
5	1	Vwf	0.676436	0.00548194
5	2	Vwf	0.676501	0.00435666
5	3	Vwf	0.675749	0.00241491
5	4	Vwf	0.675573	0.00104876
5	5	Vwf	0.675878	0.000163322
5	6	Vwf	0.67655	-0.000355129
5	7	Vwf	0.676865	-0.00123019
5	8	Vwf	0.677513	-0.00177171
5	9	Vwf	0.678442	-0.00203363
5	10	Vwf	0.68022	-0.00144564
5	11	Vwf	0.682882	2.63513e-05
5	12	Vwf	0.685052	0.00100648
5	13	Vwf	0.686233	0.000997172
5	14	Vwf	0.687597	0.00117145
5	15	Vwf	0.688629	0.00101342
5	16	Vwf	0.689071	0.000264542
5	17	Vwf	0.689566	-0.0004301
5	18	Vwf	0.690531	-0.000654879
5	19	Vwf	0.691771	-0.000605357
5	20	Vwf	0.693271	-0.000295244
5	21	Vwf	0.694506	-0.00025055
5	22	Vwf	0.695222	-0.000725192
5	23	Vwf	0.696977	-0.00016015
5	24	Vwf	0.698953	0.00062543
5	25	Vwf	0.700743	0.00122594
5	26	Vwf	0.705498	0.0047907
5	27	Vwf	0.714712	0.0128144
5	28	Vwf	0.731768	0.0286801
5	29	Vwf	0.767947	0.0636695
5	30	Vwf	0.839305	0.133837
5	31	Vwf	0.975176	0.268518
5	32	Vwf	1.21136	0.503509
5	33	Vwf	1.56408	0.855042
5	34	Vwf	2.00507	1.29484
5	35	Vwf	2.46854	1.75712
5	36	Vwf	2.89382	2.18121
5	37	Vwf	3.24563	2.53183
5	38	Vwf	3.50765	2.79266
5	39	Vwf	3.69433	2.97815
5	40	Vwf	3.81382	3.09645
6	1	Vwf	0.677104	0.00390529
6	2	Vwf	0.677067	0.00292026
6	3	Vwf	0.676882	0.00178831
6	4	Vwf	0.676621	0.000579825
6	5	Vwf	0.67744	0.00045096
6	6	Vwf	0.678749	0.000812404
6	7	Vwf	0.679251	0.000366859
6	8	Vwf	0.679246	-0.000585741
6	9	Vwf	0.680443	-0.000336772
6	10	Vwf	0.681151	-0.000575786
6	11	Vwf	0.681542	-0.00113225
6	12	Vwf	0.683035	-0.000586871
6	13	Vwf	0.684333	-0.000236812
6	14	Vwf	0.68491	-0.000606718
6	15	Vwf	0.685806	-0.000658276
6	16	Vwf	0.686585	-0.000826897
6	17	Vwf	0.687729	-0.000630856
6	18	Vwf	0.689027	-0.00028038
6	19	Vwf	0.68984	-0.00041449
6	20	Vwf	0.690491	-0.000711201
6	21	Vwf	0.692075	-7.48019e-05
6	22	Vwf	0.693414	0.000317159
6	23	Vwf	0.694094	4.89387e-05
6	24	Vwf	0.695721	0.000728969
6	25	Vwf	0.698504	0.00256443
6	26	Vwf	0.703342	0.00645453
6	27	Vwf	0.711793	0.0139584
6	28	Vwf	0.728386	0.0296038
6	29	Vwf	0.761116	0.0613864
6	30	Vwf	0.827968	0.127291
6	31	Vwf	0.957254	0.255629
6	32	Vwf	1.18151	0.478939
6	33	Vwf	1.51804	0.814525
6	34	Vwf	1.94505	1.24059
6	35	Vwf	2.40293	1.69752
6	36	Vwf	2.82954	2.12317
6	37	Vwf	3.18147	2.47416
6	38	Vwf	3.45502	2.74677
6	39	Vwf	3.65193	2.94273
6	40	Vwf	3.77606	3.06591
7	1	Vwf	0.660642	0.00125282
7	2	Vwf	0.660915	0.000579079
7	3	Vwf	0.661083	-0.000198971
7	4	Vwf	0.661611	-0.000617606
7	5	Vwf	0.663007	-0.000167026
7	6	Vwf	0.664136	1.48566e-05
7	7	Vwf	0.665369	0.00030212
7	8	Vwf	0.666621	0.000608218
7	9	Vwf	0.667861	0.000901681
7	10	Vwf	0.668358	0.000452171
7	11	Vwf	0.668988	0.000135997
7	12	Vwf	0.670166	0.000368126
7	13	Vwf	0.671294	0.000549353
7	14	Vwf	0.672142	0.000451332
7	15	Vwf	0.672345	-0.000292267
7	16	Vwf	0.672925	-0.000658331
7	17	Vwf	0.673685	-0.000844269
7	18	Vwf	0.674724	-0.000751316
7	19	Vwf	0.675761	-0.000660748
7	20	Vwf	0.676273	-0.00109536
7	21	Vwf	0.677576	-0.000738177
7	22	Vwf	0.678589	-0.000671391
7	23	Vwf	0.680032	-0.000175333
7	24	Vwf	0.681945	0.000791364
7	25	Vwf	0.684395	0.00229558
7	26	Vwf	0.689413	0.0063672
7	27	Vwf	0.697503	0.0135114
7	28	Vwf	0.713701	0.0287628
7	29	Vwf	0.746067	0.0601828
7	30	Vwf	0.811554	0.124723
7	31	Vwf	0.938012	0.250235
7	32	Vwf	1.16033	0.471604
7	33	Vwf	1.49652	0.806849
7	34	Vwf	1.92228	1.23166
7	35	Vwf	2.3765	1.68493
7	36	Vwf	2.80178	2.10927
7	37	Vwf	3.15629	2.46283
7	38	Vwf	3.42594	2.73154
7	39	Vwf	3.62364	2.92829
7	40	Vwf	3.74648	3.05019
8	1	Vwf	0.678602	-0.00288145
8	2	Vwf	0.679564	-0.00258212
8	3	Vwf	0.682129	-0.000680666
8	4	Vwf	0.686292	0.00281944
8	5	Vwf	0.686882	0.00274673
8	6	Vwf	0.686854	0.00205538
8	7	Vwf	0.686364	0.000903221
8	8	Vwf	0.685596	-0.000528419
8	9	Vwf	0.685727	-0.00105973
8	10	Vwf	0.686559	-0.000890571
8	11	Vwf	0.686752	-0.00136091
8	12	Vwf	0.687153	-0.00162322
8	13	Vwf	0.688691	-0.000747629
8	14	Vwf	0.689189	-0.000912791
8	15	Vwf	0.689225	-0.00154019
8	16	Vwf	0.689498	-0.0019303
8	17	Vwf	0.690509	-0.00158143
8	18	Vwf	0.691931	-0.000822954
8	19	Vwf	0.692849	-0.000567485
8	20	Vwf	0.693322	-0.000758276
8	21	Vwf	0.693925	-0.000818295
8	22	Vwf	0.695825	0.000418743
8	23	Vwf	0.697237	0.00116833
8	24	Vwf	0.698781	0.00204917
8	25	Vwf	0.701057	0.00366184
8	26	Vwf	0.704876	0.00681803
8	27	Vwf	0.713158	0.0144377
8	28	Vwf	0.727987	0.0286033
8	29	Vwf	0.757936	0.0578888
8	30	Vwf	0.819049	0.118339
8	31	Vwf	0.938089	0.236716
8	32	Vwf	1.14969	0.44765
8	33	Vwf	1.4741	0.771403
8	34	Vwf	1.89565	1.19229
8	35	Vwf	2.35547	1.65145
8	36	Vwf	2.78889	2.08421
8	37	Vwf	3.1535	2.44814
8	38	Vwf	3.43141	2.72539
8	39	Vwf	3.63547	2.92879
8	40	Vwf	3.76747	3.06013
9	1	Vwf	0.66307	0.00378135
9	2	Vwf	0.662663	0.0026271
9	3	Vwf	0.663226	0.00244148
9	4	Vwf	0.663502	0.00196904
9	5	Vwf	0.663536	0.00125557
9	6	Vwf	0.663722	0.000693425
9	7	Vwf	0.664512	0.000735199
9	8	Vwf	0.664872	0.000346985
9	9	Vwf	0.664917	-0.000355525
9	10	Vwf	0.665369	-0.000651769
9	11	Vwf	0.665754	-0.00101435
9	12	Vwf	0.66633	-0.00118692
9	13	Vwf	0.666287	-0.001978
9	14	Vwf	0.66712	-0.00189277
9	15	Vwf	0.667884	-0.00187741
9	16	Vwf	0.668607	-0.00190209
9	17	Vwf	0.669409	-0.00184816
9	18	Vwf	0.670552	-0.00145293
9	19	Vwf	0.671894	-0.000858917
9	20	Vwf	0.67259	-0.000911617
9	21	Vwf	0.674259	9.80237e-06
9	22	Vwf	0.675898	0.000900942
9	23	Vwf	0.677228	0.00148285
9	24	Vwf	0.678517	0.0020237
9	25	Vwf	0.681313	0.00407147
9	26	Vwf	0.685521	0.00753121
9	27	Vwf	0.693234	0.0144961
9	28	Vwf	0.707511	0.0280259
9	29	Vwf	0.736844	0.0566104
9	30	Vwf	0.796108	0.115127
9	31	Vwf	0.909608	0.227878
9	32	Vwf	1.11384	0.431364
9	33	Vwf	1.43074	0.747509
9	34	Vwf	1.84221	1.15824
9	35	Vwf	2.29437	1.60964
9	36	Vwf	2.72617	2.0407
9	37	Vwf	3.0869	2.40068
9	38	Vwf	3.36634	2.67937
9	39	Vwf	3.56739	2.87968
9	40	Vwf	3.69237	3.00391
10	1	Vwf	0.676644	0.00199205
10	2	Vwf	0.677561	0.00197662
10	3	Vwf	0.678851	0.00233442
10	4	Vwf	0.679071	0.00162143
10	5	Vwf	0.678955	0.000572807
10	6	Vwf	0.679462	0.00014711
10	7	Vwf	0.679959	-0.000289316
10	8	Vwf	0.680198	-0.000982816
10	9	Vwf	0.680852	-0.00126189
10	10	Vwf	0.682618	-0.000428077
10	11	Vwf	0.683332	-0.000647064
10	12	Vwf	0.684084	-0.000827548
10	13	Vwf	0.685125	-0.000719127
10	14	Vwf	0.68569	-0.00108778
10	15	Vwf	0.686519	-0.00119138
10	16	Vwf	0.687359	-0.001284
10	17	Vwf	0.688544	-0.0010311
10	18	Vwf	0.690153	-0.000355779
10	19	Vwf	0.691582	0.000140727
10	20	Vwf	0.693861	0.00148761
10	21	Vwf	0.697108	0.00380176
10	22	Vwf	0.703486	0.00924694
10	23	Vwf	0.71571	0.0205382
10	24	Vwf	0.738832	0.0427268
10	25	Vwf	0.785513	0.0884759
10	26	Vwf	0.878111	0.18014
10	27	Vwf	1.0494	0.350497
10	28	Vwf	1.32885	0.629018
10	29	Vwf	1.71885	1.01809
10	30	Vwf	2.17338	1.47168
10	31	Vwf	2.62154	1.91891
10	32	Vwf	3.0142	2.31064
10	33	Vwf	3.32938	2.62488
10	34	Vwf	3.56026	2.85482
10	35	Vwf	3.72985	3.02348
10	36	Vwf	3.84725	3.13995
10	37	Vwf	3.9282	3.21997
10	38	Vwf	3.98656	3.2774
10	39	Vwf	4.03415	3.32406
10	40	Vwf	4.06081	3.34978
11	1	Vwf	0.679518	0.00435653
11	2	Vwf	0.679694	0.00330072
11	3	Vwf	0.679718	0.00209195
11	4	Vwf	0.678984	0.000125856
11	5	Vwf	0.67928	-0.000810811
11	6	Vwf	0.680862	-0.00046109
11	7	Vwf	0.682806	0.000250491
11	8	Vwf	0.683666	-0.0001216
11	9	Vwf	0.684451	-0.000568853
11	10	Vwf	0.685616	-0.000636603
11	11	Vwf	0.68747	-1.44291e-05
11	12	Vwf	0.689421	0.000704185
11	13	Vwf	0.690332	0.000382519
11	14	Vwf	0.691422	0.000239965
11	15	Vwf	0.691532	-0.000882072
11	16	Vwf	0.692525	-0.00112154
11	17	Vwf	0.693877	-0.00100172
11	18	Vwf	0.694991	-0.00112073
11	19	Vwf	0.69673	-0.000614246
11	20	Vwf	0.699138	0.000561775
11	21	Vwf	0.702805	0.00299694
11	22	Vwf	0.709996	0.00895528
11	23	Vwf	0.721879	0.0196062
11	24	Vwf	0.746501	0.0429956
11	25	Vwf	0.797271	0.0925332
11	26	Vwf	0.896758	0.190787
11	27	Vwf	1.07855	0.371345
11	28	Vwf	1.37257	0.664139
11	29	Vwf	1.77482	1.06515
11	30	Vwf	2.23716	1.52626
11	31	Vwf	2.69017	1.97804
11	32	Vwf	3.08714	2.37378
11	33	Vwf	3.39302	2.67842
11	34	Vwf	3.61929	2.90346
11	35	Vwf	3.78392	3.06686
11	36	Vwf	3.90289	3.18459
11	37	Vwf	3.98543	3.2659
11	38	Vwf	4.04187	3.32111
11	39	Vwf	4.0822	3.36021
11	40	Vwf	4.10704	3.38382
12	1	Vwf	0.723192	-0.00246079
12	2	Vwf	0.724822	-0.00216859
12	3	Vwf	0.727715	-0.000613896
12	4	Vwf	0.730675	0.00100702
12	5	Vwf	0.732617	0.00161125
12	6	Vwf	0.734288	0.00194363
12	7	Vwf	0.734097	0.000414499
12	8	Vwf	0.734128	-0.000893203
12	9	Vwf	0.735043	-0.00131667
12	10	Vwf	0.736793	-0.000905254
12	11	Vwf	0.738923	-0.000113442
12	12	Vwf	0.741023	0.000647852
12	13	Vwf	0.741438	-0.000274804
12	14	Vwf	0.742055	-0.000996532
12	15	Vwf	0.743348	-0.00104175
12	16	Vwf	0.743418	-0.00231077
12	17	Vwf	0.744997	-0.00207
12	18	Vwf	0.748313	-9.24719e-05
12	19	Vwf	0.749878	0.000134527
12	20	Vwf	0.752215	0.00113341
12	21	Vwf	0.756157	0.0037366
12	22	Vwf	0.762942	0.00918336
12	23	Vwf	0.775145	0.0200482
12	24	Vwf	0.799682	0.0432459
12	25	Vwf	0.849461	0.0916872
12	26	Vwf	0.946673	0.18756
12	27	Vwf	1.12628	0.36583
12	28	Vwf	1.4177	0.655913
12	29	Vwf	1.82184	1.05871
12	30	Vwf	2.29391	1.52945
12	31	Vwf	2.76298	1.99718
12	32	Vwf	3.16954	2.4024
12	33	Vwf	3.48822	2.71974
12	34	Vwf	3.72379	2.95397
12	35	Vwf	3.89599	3.12483
12	36	Vwf	4.01661	3.24411
12	37	Vwf	4.10181	3.32797
12	38	Vwf	4.16401	3.38883
12	39	Vwf	4.21046	3.43395
12	40	Vwf	4.23818	3.46033
13	1	CD31	0.732276	0.00104181
13	2	CD31	0.733162	0.000445998
13	3	CD31	0.734311	0.000112746
13	4	CD31	0.736038	0.000356944
13	5	CD31	0.737645	0.000482589
13	6	CD31	0.73912	0.000475494
13	7	CD31	0.739708	-0.000418637
13	8	CD31	0.740714	-0.000895178
13	9	CD31	0.742462	-0.000629701
13	10	CD31	0.744685	0.000112017
13	11	CD31	0.746875	0.000819224
13	12	CD31	0.747963	0.000425354
13	13	CD31	0.748668	-0.00035219
13	14	CD31	0.750039	-0.000462938
13	15	CD31	0.751669	-0.00031524
13	16	CD31	0.753717	0.000251062
13	17	CD31	0.754287	-0.000661308
13	18	CD31	0.755279	-0.00115144
13	19	CD31	0.757706	-0.000206708
13	20	CD31	0.761453	0.00205791
13	21	CD31	0.767781	0.00690382
13	22	CD31	0.77989	0.0175314
13	23	CD31	0.801158	0.0373173
13	24	CD31	0.841265	0.0759415
13	25	CD31	0.917566	0.150761
13	26	CD31	1.05579	0.2875
13	27	CD31	1.28039	0.51062
13	28	CD31	1.59582	0.824565
13	29	CD31	1.98215	1.20941
13	30	CD31	2.39918	1.62496
13	31	CD31	2.80071	2.02501
13	32	CD31	3.16138	2.3842
13	33	CD31	3.46954	2.69088
13	34	CD31	3.72706	2.94692
13	35	CD31	3.93922	3.1576
13	36	CD31	4.11617	3.33306
13	37	CD31	4.25067	3.46607
13	38	CD31	4.35341	3.56734
13	39	CD31	4.43745	3.64989
13	40	CD31	4.49598	3.70694
14	1	CD31	0.729661	0.00241173
14	2	CD31	0.73054	0.00196859
14	3	CD31	0.731359	0.00146686
14	4	CD31	0.73227	0.00105544
14	5	CD31	0.733444	0.000908297
14	6	CD31	0.733866	8.52925e-06
14	7	CD31	0.734489	-0.00069049
14	8	CD31	0.736088	-0.000413364
14	9	CD31	0.7375	-0.000322919
14	10	CD31	0.739005	-0.000139551
14	11	CD31	0.739748	-0.00071799
14	12	CD31	0.740847	-0.000940052
14	13	CD31	0.742107	-0.00100237
14	14	CD31	0.743715	-0.000716129
14	15	CD31	0.744444	-0.00130863
14	16	CD31	0.746159	-0.000914743
14	17	CD31	0.747732	-0.000663664
14	18	CD31	0.749478	-0.000238956
14	19	CD31	0.752323	0.00128361
14	20	CD31	0.755707	0.00334613
14	21	CD31	0.76198	0.00829746
14	22	CD31	0.77244	0.0174362
14	23	CD31	0.793485	0.0371593
14	24	CD31	0.833491	0.075844
14	25	CD31	0.909261	0.150293
14	26	CD31	1.04742	0.287129
14	27	CD31	1.27284	0.511226
14	28	CD31	1.58942	0.826488
14	29	CD31	1.97673	1.21248
14	30	CD31	2.39379	1.62821
14	31	CD31	2.79686	2.02996
14	32	CD31	3.16194	2.39372
14	33	CD31	3.47524	2.7057
14	34	CD31	3.73802	2.96716
14	35	CD31	3.95538	3.1832
14	36	CD31	4.13448	3.36097
14	37	CD31	4.27308	3.49825
14	38	CD31	4.38129	3.60514
14	39	CD31	4.4656	3.68813
14	40	CD31	4.5203	3.74151
15	1	CD31	0.769577	0.000173179
15	2	CD31	0.770946	-0.000197143
15	3	CD31	0.773496	0.000613006
15	4	CD31	0.775266	0.000642929
15	5	CD31	0.777547	0.00118366
15	6	CD31	0.778631	0.000528016
15	7	CD31	0.779725	-0.000117918
15	8	CD31	0.780707	-0.000875789
15	9	CD31	0.782442	-0.000880316
15	10	CD31	0.784569	-0.000492884
15	11	CD31	0.786159	-0.000642847
15	12	CD31	0.788543	6.46793e-07
15	13	CD31	0.790653	0.000371628
15	14	CD31	0.791613	-0.000409012
15	15	CD31	0.7929	-0.000861349
15	16	CD31	0.794192	-0.00130928
15	17	CD31	0.79608	-0.00116122
15	18	CD31	0.798353	-0.000627812
15	19	CD31	0.801437	0.000715798
15	20	CD31	0.805783	0.00332273
15	21	CD31	0.811439	0.0072384
15	22	CD31	0.822691	0.0167504
15	23	CD31	0.845169	0.0374887
15	24	CD31	0.887935	0.0785146
15	25	CD31	0.968064	0.156904
15	26	CD31	1.11186	0.298959
15	27	CD31	1.34431	0.529668
15	28	CD31	1.6665	0.850117
15	29	CD31	2.05324	1.23512
15	30	CD31	2.46194	1.64208
15	31	CD31	2.8524	2.0308
15	32	CD31	3.20278	2.37944
15	33	CD31	3.50409	2.67902
15	34	CD31	3.75239	2.92557
15	35	CD31	3.95506	3.1265
15	36	CD31	4.11637	3.28608
15	37	CD31	4.24181	3.40978
15	38	CD31	4.34834	3.51457
15	39	CD31	4.43602	3.6005
15	40	CD31	4.48515	3.64789
16	1	CD31	0.727244	0.00257638
16	2	CD31	0.727852	0.00192032
16	3	CD31	0.729197	0.00200175
16	4	CD31	0.729755	0.00129496
16	5	CD31	0.730358	0.000634011
16	6	CD31	0.730742	-0.000245568
16	7	CD31	0.731551	-0.000700822
16	8	CD31	0.732952	-0.000564261
16	9	CD31	0.735086	0.000305675
16	10	CD31	0.736628	0.000583618
16	11	CD31	0.737152	-0.00015595
16	12	CD31	0.738158	-0.00041433
16	13	CD31	0.73974	-9.68093e-05
16	14	CD31	0.739879	-0.0012213
16	15	CD31	0.740503	-0.00186109
16	16	CD31	0.742055	-0.00157379
16	17	CD31	0.743507	-0.00138597
16	18	CD31	0.744834	-0.00132314
16	19	CD31	0.745929	-0.001492
16	20	CD31	0.748044	-0.000640656
16	21	CD31	0.750423	0.000474076
16	22	CD31	0.753315	0.00210141
16	23	CD31	0.756757	0.0042802
16	24	CD31	0.761558	0.00781614
16	25	CD31	0.771089	0.0160837
16	26	CD31	0.789686	0.0334166
16	27	CD31	0.827006	0.0694719
16	28	CD31	0.895993	0.137195
16	29	CD31	1.02367	0.263611
16	30	CD31	1.23556	0.474231
16	31	CD31	1.54091	0.778325
16	32	CD31	1.91753	1.15368
16	33	CD31	2.3245	1.55938
16	34	CD31	2.72436	1.95798
16	35	CD31	3.08594	2.31829
16	36	CD31	3.39901	2.6301
16	37	CD31	3.66192	2.89174
16	38	CD31	3.88101	3.10957
16	39	CD31	4.05458	3.28187
16	40	CD31	4.1697	3.39573
17	1	CD31	0.713261	0.00198199
17	2	CD31	0.712996	0.000469034
17	3	CD31	0.713497	-0.000279376
17	4	CD31	0.715663	0.00063882
17	5	CD31	0.716825	0.00055232
17	6	CD31	0.717972	0.000450322
17	7	CD31	0.718898	0.000127966
17	8	CD31	0.720152	0.000133496
17	9	CD31	0.721549	0.000282553
17	10	CD31	0.722466	-4.88626e-05
17	11	CD31	0.723742	-2.15776e-05
17	12	CD31	0.724471	-0.000540927
17	13	CD31	0.72625	-1.01612e-05
17	14	CD31	0.72743	-7.9078e-05
17	15	CD31	0.728355	-0.000401613
17	16	CD31	0.729577	-0.000428449
17	17	CD31	0.730073	-0.00118079
17	18	CD31	0.731269	-0.00123338
17	19	CD31	0.732891	-0.000859849
17	20	CD31	0.734315	-0.000684625
17	21	CD31	0.736127	-0.000120541
17	22	CD31	0.738199	0.000702764
17	23	CD31	0.741746	0.00300099
17	24	CD31	0.746979	0.00698632
17	25	CD31	0.755658	0.014417
17	26	CD31	0.773326	0.0308361
17	27	CD31	0.808325	0.0645866
17	28	CD31	0.874038	0.129052
17	29	CD31	0.993958	0.247723
17	30	CD31	1.19479	0.447302
17	31	CD31	1.48737	0.738635
17	32	CD31	1.85335	1.10337
17	33	CD31	2.25455	1.50332
17	34	CD31	2.64995	1.89748
17	35	CD31	3.01292	2.25919
17	36	CD31	3.32735	2.57237
17	37	CD31	3.59225	2.83603
17	38	CD31	3.80953	3.05206
17	39	CD31	3.98595	3.22723
17	40	CD31	4.10954	3.34957
18	1	CD31	0.700225	0.00227328
18	2	CD31	0.700751	0.00157286
18	3	CD31	0.701962	0.00155765
18	4	CD31	0.702434	0.000803933
18	5	CD31	0.70269	-0.0001668
18	6	CD31	0.703226	-0.000856616
18	7	CD31	0.704608	-0.000700762
18	8	CD31	0.706583	4.80398e-05
18	9	CD31	0.707527	-0.000233544
18	10	CD31	0.708833	-0.000153924
18	11	CD31	0.710501	0.000287794
18	12	CD31	0.711528	8.87629e-05
18	13	CD31	0.713166	0.000501275
18	14	CD31	0.714217	0.000326085
18	15	CD31	0.714308	-0.000808918
18	16	CD31	0.715849	-0.000494336
18	17	CD31	0.716955	-0.00061457
18	18	CD31	0.717628	-0.00116783
18	19	CD31	0.71856	-0.00146193
18	20	CD31	0.720544	-0.000703178
18	21	CD31	0.722965	0.000491347
18	22	CD31	0.724655	0.000954881
18	23	CD31	0.727228	0.00230265
18	24	CD31	0.732001	0.005849
18	25	CD31	0.741136	0.0137576
18	26	CD31	0.757819	0.0292152
18	27	CD31	0.790218	0.0603882
18	28	CD31	0.851947	0.120891
18	29	CD31	0.967017	0.234734
18	30	CD31	1.15937	0.425866
18	31	CD31	1.44144	0.706707
18	32	CD31	1.79839	1.06243
18	33	CD31	2.19256	1.45537
18	34	CD31	2.57844	1.84003
18	35	CD31	2.93387	2.19423
18	36	CD31	3.24798	2.50712
18	37	CD31	3.51147	2.76938
18	38	CD31	3.73106	2.98774
18	39	CD31	3.90753	3.16298
18	40	CD31	4.03012	3.28435
19	1	CD31	0.703764	0.00289041
19	2	CD31	0.704376	0.00212685
19	3	CD31	0.705493	0.00186873
19	4	CD31	0.70605	0.00105016
19	5	CD31	0.707595	0.00122072
19	6	CD31	0.708678	0.000928097
19	7	CD31	0.709458	0.000333277
19	8	CD31	0.709826	-0.000673948
19	9	CD31	0.710066	-0.00180902
19	10	CD31	0.712032	-0.00121819
19	11	CD31	0.713991	-0.000634924
19	12	CD31	0.716357	0.000356157
19	13	CD31	0.717694	0.000317746
19	14	CD31	0.718451	-0.000300976
19	15	CD31	0.719134	-0.000992892
19	16	CD31	0.720292	-0.00121006
19	17	CD31	0.721468	-0.0014094
19	18	CD31	0.722909	-0.00134309
19	19	CD31	0.724789	-0.000838558
19	20	CD31	0.725845	-0.00115794
19	21	CD31	0.72699	-0.00138798
19	22	CD31	0.729926	0.00017232
19	23	CD31	0.732969	0.00184081
19	24	CD31	0.737393	0.00488896
19	25	CD31	0.745248	0.0113689
19	26	CD31	0.759709	0.0244549
19	27	CD31	0.788041	0.0514112
19	28	CD31	0.842617	0.104612
19	29	CD31	0.946051	0.206671
19	30	CD31	1.12414	0.383382
19	31	CD31	1.39265	0.650521
19	32	CD31	1.74052	0.997015
19	33	CD31	2.13416	1.38928
19	34	CD31	2.52971	1.78345
19	35	CD31	2.89452	2.14689
19	36	CD31	3.21659	2.46758
19	37	CD31	3.48803	2.73765
19	38	CD31	3.71145	2.95969
19	39	CD31	3.89422	3.14109
19	40	CD31	4.02219	3.26768
20	1	CD31	0.698812	0.00106952
20	2	CD31	0.699056	-5.0544e-05
20	3	CD31	0.699853	-0.000616522
20	4	CD31	0.701419	-0.000415031
20	5	CD31	0.703519	0.000320696
20	6	CD31	0.705164	0.000601878
20	7	CD31	0.70647	0.000544208
20	8	CD31	0.708206	0.000916407
20	9	CD31	0.709525	0.000871969
20	10	CD31	0.7097	-0.000316937
20	11	CD31	0.711368	-1.30457e-05
20	12	CD31	0.713555	0.000809764
20	13	CD31	0.714529	0.000419441
20	14	CD31	0.715176	-0.000296682
20	15	CD31	0.716168	-0.000668826
20	16	CD31	0.718039	-0.000161563
20	17	CD31	0.71906	-0.000504859
20	18	CD31	0.719626	-0.00130282
20	19	CD31	0.720514	-0.00177808
20	20	CD31	0.7216	-0.0020567
20	21	CD31	0.72358	-0.00143989
20	22	CD31	0.72608	-0.000303915
20	23	CD31	0.729025	0.00127707
20	24	CD31	0.733225	0.00411344
20	25	CD31	0.740807	0.0103315
20	26	CD31	0.755226	0.0233857
20	27	CD31	0.782935	0.0497315
20	28	CD31	0.835982	0.101414
20	29	CD31	0.935684	0.199753
20	30	CD31	1.10672	0.369426
20	31	CD31	1.36512	0.626456
20	32	CD31	1.70242	0.962401
20	33	CD31	2.08508	1.3437
20	34	CD31	2.46796	1.72521
20	35	CD31	2.82408	2.07997
20	36	CD31	3.13485	2.38937
20	37	CD31	3.39509	2.64825
20	38	CD31	3.60743	2.85923
20	39	CD31	3.77932	3.02975
20	40	CD31	3.90195	3.15102
21	1	CD31	0.69365	0.00251867
21	2	CD31	0.694082	0.00192081
21	3	CD31	0.693994	0.000803376
21	4	CD31	0.694202	-1.89567e-05
21	5	CD31	0.695634	0.000383884
21	6	CD31	0.697052	0.000771943
21	7	CD31	0.697491	0.000180757
21	8	CD31	0.698353	1.28231e-05
21	9	CD31	0.699691	0.000320892
21	10	CD31	0.700564	0.000164463
21	11	CD31	0.700951	-0.000477864
21	12	CD31	0.701557	-0.000902336
21	13	CD31	0.702702	-0.00078673
21	14	CD31	0.704158	-0.000360942
21	15	CD31	0.704792	-0.000756744
21	16	CD31	0.705753	-0.000825555
21	17	CD31	0.70734	-0.000268517
21	18	CD31	0.708305	-0.000332559
21	19	CD31	0.708986	-0.000681333
21	20	CD31	0.710184	-0.000513276
21	21	CD31	0.711809	8.13133e-05
21	22	CD31	0.713287	0.000529871
21	23	CD31	0.716463	0.00267549
21	24	CD31	0.721071	0.00625448
21	25	CD31	0.728723	0.0128762
21	26	CD31	0.742103	0.0252262
21	27	CD31	0.770282	0.0523758
21	28	CD31	0.824098	0.105162
21	29	CD31	0.925706	0.20574
21	30	CD31	1.09834	0.377346
21	31	CD31	1.35832	0.636296
21	32	CD31	1.69899	0.975934
21	33	CD31	2.082	1.35791
21	34	CD31	2.46271	1.73759
21	35	CD31	2.81848	2.09233
21	36	CD31	3.13045	2.40328
21	37	CD31	3.39536	2.66715
21	38	CD31	3.6185	2.88927
21	39	CD31	3.80002	3.06976
21	40	CD31	3.92164	3.19034
22	1	CD31	0.699789	0.00346467
22	2	CD31	0.700131	0.00241517
22	3	CD31	0.700687	0.00157989
22	4	CD31	0.701276	0.00077835
22	5	CD31	0.701914	2.47302e-05
22	6	CD31	0.703246	-3.40782e-05
22	7	CD31	0.704932	0.00026045
22	8	CD31	0.706548	0.000485181
22	9	CD31	0.707152	-0.000301043
22	10	CD31	0.708257	-0.000587898
22	11	CD31	0.71082	0.00058407
22	12	CD31	0.711478	-0.000148748
22	13	CD31	0.711792	-0.00122638
22	14	CD31	0.712788	-0.00162177
22	15	CD31	0.714198	-0.00160238
22	16	CD31	0.715769	-0.00142307
22	17	CD31	0.716693	-0.00189005
22	18	CD31	0.719344	-0.00062945
22	19	CD31	0.721446	8.07606e-05
22	20	CD31	0.724006	0.00124939
22	21	CD31	0.728569	0.00442205
22	22	CD31	0.736095	0.0105569
22	23	CD31	0.751781	0.0248517
22	24	CD31	0.781059	0.0527384
22	25	CD31	0.837012	0.1073
22	26	CD31	0.942159	0.211056
22	27	CD31	1.12196	0.389463
22	28	CD31	1.39321	0.659325
22	29	CD31	1.74484	1.00956
22	30	CD31	2.13798	1.40131
22	31	CD31	2.53153	1.79347
22	32	CD31	2.89792	2.15847
22	33	CD31	3.22162	2.48078
22	34	CD31	3.49512	2.75289
22	35	CD31	3.72182	2.97819
22	36	CD31	3.90337	3.15836
22	37	CD31	4.05188	3.30547
22	38	CD31	4.169	3.42121
22	39	CD31	4.26024	3.51105
22	40	CD31	4.32559	3.57501
23	1	CD31	0.712561	6.97417e-05
23	2	CD31	0.713326	-0.000522573
23	3	CD31	0.715552	0.00034626
23	4	CD31	0.716768	0.000205927
23	5	CD31	0.71835	0.000430851
23	6	CD31	0.719798	0.000521307
23	7	CD31	0.720805	0.000171881
23	8	CD31	0.72201	1.98652e-05
23	9	CD31	0.723026	-0.000321753
23	10	CD31	0.724221	-0.000483722
23	11	CD31	0.725901	-0.000160391
23	12	CD31	0.72731	-0.000108618
23	13	CD31	0.728435	-0.000340683
23	14	CD31	0.729188	-0.000945038
23	15	CD31	0.730578	-0.000911862
23	16	CD31	0.732057	-0.000789875
23	17	CD31	0.734016	-0.000188309
23	18	CD31	0.736171	0.000610489
23	19	CD31	0.73731	0.000391597
23	20	CD31	0.739827	0.00155208
23	21	CD31	0.744945	0.00531293
23	22	CD31	0.753481	0.0124916
23	23	CD31	0.76906	0.0267137
23	24	CD31	0.798957	0.0552542
23	25	CD31	0.85591	0.110849
23	26	CD31	0.965517	0.219099
23	27	CD31	1.15179	0.404019
23	28	CD31	1.42967	0.680543
23	29	CD31	1.79119	1.0407
23	30	CD31	2.19747	1.44563
23	31	CD31	2.59953	1.84632
23	32	CD31	2.96994	2.21538
23	33	CD31	3.2962	2.54028
23	34	CD31	3.56786	2.81058
23	35	CD31	3.79477	3.03614
23	36	CD31	3.98014	3.22015
23	37	CD31	4.132	3.37066
23	38	CD31	4.25355	3.49085
23	39	CD31	4.35108	3.58702
23	40	CD31	4.4166	3.65119
24	1	CD31	0.716452	0.00262699
24	2	CD31	0.717171	0.00181135
24	3	CD31	0.718099	0.00120475
24	4	CD31	0.719264	0.00083507
24	5	CD31	0.719814	-0.000149012
24	6	CD31	0.720894	-0.000603506
24	7	CD31	0.722251	-0.000781553
24	8	CD31	0.723859	-0.000708129
24	9	CD31	0.725603	-0.000498747
24	10	CD31	0.727857	0.000220375
24	11	CD31	0.72981	0.00063885
24	12	CD31	0.730555	-0.000150622
24	13	CD31	0.732016	-0.000224362
24	14	CD31	0.733786	1.08893e-05
24	15	CD31	0.735069	-0.00024077
24	16	CD31	0.736851	6.34198e-06
24	17	CD31	0.737323	-0.00105636
24	18	CD31	0.73985	-6.40685e-05
24	19	CD31	0.741667	0.000218866
24	20	CD31	0.744325	0.00134199
24	21	CD31	0.749337	0.00481937
24	22	CD31	0.758896	0.012844
24	23	CD31	0.774609	0.0270218
24	24	CD31	0.80428	0.0551582
24	25	CD31	0.862404	0.111748
24	26	CD31	0.971596	0.219405
24	27	CD31	1.15868	0.404953
24	28	CD31	1.43568	0.68042
24	29	CD31	1.793	1.0362
24	30	CD31	2.19588	1.43755
24	31	CD31	2.596	1.83614
24	32	CD31	2.96083	2.19943
24	33	CD31	3.28633	2.5234
24	34	CD31	3.5622	2.79773
24	35	CD31	3.79084	3.02484
24	36	CD31	3.98112	3.21359
24	37	CD31	4.1303	3.36123
24	38	CD31	4.25258	3.48197
24	39	CD31	4.34612	3.57397
24	40	CD31	4.40656	3.63289
25	1	TM	0.447236	0.000792738
25	2	TM	0.448033	0.000324575
25	3	TM	0.450115	0.00114059
25	4	TM	0.450864	0.00062442
25	5	TM	0.452021	0.000515853
25	6	TM	0.453242	0.000471151
25	7	TM	0.454531	0.000493714
25	8	TM	0.455208	-9.47311e-05
25	9	TM	0.455601	-0.00096746
25	10	TM	0.457212	-0.000622347
25	11	TM	0.458596	-0.000503672
25	12	TM	0.460302	-6.36985e-05
25	13	TM	0.461636	4.87869e-06
25	14	TM	0.461778	-0.00111867
25	15	TM	0.462775	-0.00138695
25	16	TM	0.464508	-0.000919851
25	17	TM	0.465635	-0.00105831
25	18	TM	0.466854	-0.00110516
25	19	TM	0.468732	-0.000492748
25	20	TM	0.471656	0.00116489
25	21	TM	0.475674	0.00391809
25	22	TM	0.482587	0.00956453
25	23	TM	0.496661	0.0223732
25	24	TM	0.52313	0.0475767
25	25	TM	0.573643	0.0968244
25	26	TM	0.667305	0.18922
25	27	TM	0.827592	0.348241
25	28	TM	1.06911	0.58849
25	29	TM	1.38884	0.906957
25	30	TM	1.75623	1.27308
25	31	TM	2.13131	1.6469
25	32	TM	2.47811	1.99244
25	33	TM	2.76732	2.28037
25	34	TM	2.99309	2.50488
25	35	TM	3.15281	2.66334
25	36	TM	3.25441	2.76366
25	37	TM	3.31936	2.82736
25	38	TM	3.35718	2.86391
25	39	TM	3.38255	2.88801
25	40	TM	3.3966	2.9008
26	1	TM	0.438152	0.00278558
26	2	TM	0.438482	0.00180329
26	3	TM	0.439095	0.00110483
26	4	TM	0.4397	0.000397366
26	5	TM	0.440885	0.000270485
26	6	TM	0.442281	0.000354903
26	7	TM	0.443452	0.00021482
26	8	TM	0.444781	0.000231557
26	9	TM	0.445616	-0.000244816
26	10	TM	0.446787	-0.00038624
26	11	TM	0.448669	0.000184194
26	12	TM	0.449634	-0.000162747
26	13	TM	0.450251	-0.000857511
26	14	TM	0.450929	-0.00149169
26	15	TM	0.452527	-0.00120479
26	16	TM	0.454025	-0.00101872
26	17	TM	0.455531	-0.000824539
26	18	TM	0.456936	-0.000731628
26	19	TM	0.458415	-0.000564628
26	20	TM	0.461036	0.000744665
26	21	TM	0.465587	0.00398449
26	22	TM	0.472769	0.00985497
26	23	TM	0.486402	0.0221754
26	24	TM	0.513451	0.0479132
26	25	TM	0.564396	0.0975465
26	26	TM	0.659837	0.191676
26	27	TM	0.823423	0.353949
26	28	TM	1.07184	0.601059
26	29	TM	1.39876	0.926662
26	30	TM	1.775	1.30159
26	31	TM	2.16086	1.68614
26	32	TM	2.51234	2.03631
26	33	TM	2.8044	2.32706
26	34	TM	3.02986	2.55121
26	35	TM	3.19115	2.71118
26	36	TM	3.29342	2.81214
26	37	TM	3.35862	2.87602
26	38	TM	3.40241	2.91851
26	39	TM	3.43093	2.94571
26	40	TM	3.44883	2.96231
27	1	TM	0.442645	-0.00204779
27	2	TM	0.444541	-0.0015154
27	3	TM	0.447411	-9.57596e-06
27	4	TM	0.449531	0.00074687
27	5	TM	0.450791	0.000642893
27	6	TM	0.451763	0.000250906
27	7	TM	0.452435	-0.000441399
27	8	TM	0.453985	-0.000255489
27	9	TM	0.456212	0.000607262
27	10	TM	0.4574	0.00043152
27	11	TM	0.458251	-8.13149e-05
27	12	TM	0.459588	-0.000108462
27	13	TM	0.461164	0.000103347
27	14	TM	0.461907	-0.000517343
27	15	TM	0.462435	-0.0013538
27	16	TM	0.463812	-0.0013403
27	17	TM	0.465027	-0.00148978
27	18	TM	0.466624	-0.00125619
27	19	TM	0.468889	-0.00035565
27	20	TM	0.471348	0.000740036
27	21	TM	0.475659	0.00368648
27	22	TM	0.483231	0.00989484
27	23	TM	0.496734	0.0220338
27	24	TM	0.523114	0.0470498
27	25	TM	0.572194	0.0947657
27	26	TM	0.663995	0.185203
27	27	TM	0.822773	0.342616
27	28	TM	1.06453	0.583013
27	29	TM	1.38468	0.901793
27	30	TM	1.75342	1.26917
27	31	TM	2.12924	1.64363
27	32	TM	2.47254	1.98556
27	33	TM	2.76934	2.281
27	34	TM	2.99582	2.50611
27	35	TM	3.15557	2.6645
27	36	TM	3.26048	2.76805
27	37	TM	3.32733	2.83353
27	38	TM	3.36827	2.87311
27	39	TM	3.39979	2.90326
27	40	TM	3.42191	2.92403
28	1	TM	0.442919	0.00108759
28	2	TM	0.443577	0.000557629
28	3	TM	0.444226	1.79491e-05
28	4	TM	0.445284	-0.000112247
28	5	TM	0.446585	6.84187e-07
28	6	TM	0.447813	3.93778e-05
28	7	TM	0.44922	0.000258077
28	8	TM	0.450789	0.000638514
28	9	TM	0.451692	0.000353287
28	10	TM	0.452985	0.000457545
28	11	TM	0.453877	0.000161142
28	12	TM	0.455056	0.000151973
28	13	TM	0.456427	0.000334999
28	14	TM	0.456936	-0.000344335
28	15	TM	0.458	-0.000468928
28	16	TM	0.459712	5.40533e-05
28	17	TM	0.460832	-1.43328e-05
28	18	TM	0.461513	-0.000521588
28	19	TM	0.461811	-0.00141234
28	20	TM	0.462534	-0.00187733
28	21	TM	0.464598	-0.00100203
28	22	TM	0.466075	-0.000713355
28	23	TM	0.467841	-0.000136133
28	24	TM	0.470136	0.000970348
28	25	TM	0.473518	0.00316467
28	26	TM	0.479605	0.0080629
28	27	TM	0.490581	0.01785
28	28	TM	0.512095	0.0381761
28	29	TM	0.553454	0.0783461
28	30	TM	0.631356	0.15506
28	31	TM	0.768642	0.291158
28	32	TM	0.98463	0.505957
28	33	TM	1.27953	0.799666
28	34	TM	1.6307	1.14965
28	35	TM	2.00364	1.5214
28	36	TM	2.35715	1.87372
28	37	TM	2.66021	2.17559
28	38	TM	2.89493	2.40912
28	39	TM	3.0688	2.58181
28	40	TM	3.17644	2.68826
29	1	TM	0.433534	-0.000127845
29	2	TM	0.433849	-0.0010831
29	3	TM	0.434584	-0.00161868
29	4	TM	0.437005	-0.00046772
29	5	TM	0.438963	0.000220174
29	6	TM	0.440038	2.4608e-05
29	7	TM	0.441172	-0.000111979
29	8	TM	0.442854	0.000299826
29	9	TM	0.444628	0.000803721
29	10	TM	0.446092	0.000997463
29	11	TM	0.446908	0.000543808
29	12	TM	0.448192	0.000557753
29	13	TM	0.449359	0.000453799
29	14	TM	0.450614	0.000439193
29	15	TM	0.451919	0.000473552
29	16	TM	0.452911	0.000195046
29	17	TM	0.453503	-0.000482841
29	18	TM	0.454273	-0.000982986
29	19	TM	0.455989	-0.000537445
29	20	TM	0.457419	-0.000377916
29	21	TM	0.458577	-0.000489469
29	22	TM	0.459555	-0.000782399
29	23	TM	0.460887	-0.000720384
29	24	TM	0.462509	-0.000368809
29	25	TM	0.46608	0.00193169
29	26	TM	0.472439	0.00702058
29	27	TM	0.483383	0.0166948
29	28	TM	0.504229	0.0362705
29	29	TM	0.543501	0.0742724
29	30	TM	0.61852	0.148021
29	31	TM	0.750982	0.279212
29	32	TM	0.960563	0.487524
29	33	TM	1.24963	0.775325
29	34	TM	1.59639	1.12081
29	35	TM	1.96369	1.48684
29	36	TM	2.31325	1.83513
29	37	TM	2.61203	2.13264
29	38	TM	2.85371	2.37305
29	39	TM	3.02828	2.54635
29	40	TM	3.13494	2.65174
30	1	TM	0.426915	-0.000218779
30	2	TM	0.427236	-0.00100485
30	3	TM	0.428454	-0.000893181
30	4	TM	0.430311	-0.000143029
30	5	TM	0.431411	-0.000150035
30	6	TM	0.432747	7.91424e-05
30	7	TM	0.434064	0.000289008
30	8	TM	0.435601	0.000719261
30	9	TM	0.436072	8.38139e-05
30	10	TM	0.43663	-0.00046476
30	11	TM	0.43857	0.00036866
30	12	TM	0.440541	0.001232
30	13	TM	0.441029	0.00061351
30	14	TM	0.442098	0.000575987
30	15	TM	0.442917	0.000288362
30	16	TM	0.443585	-0.000150748
30	17	TM	0.444606	-0.000236551
30	18	TM	0.445646	-0.000303132
30	19	TM	0.446207	-0.000848904
30	20	TM	0.446899	-0.00126396
30	21	TM	0.448354	-0.000915368
30	22	TM	0.449344	-0.00103223
30	23	TM	0.450524	-0.000959868
30	24	TM	0.452645	5.47195e-05
30	25	TM	0.456754	0.0030573
30	26	TM	0.462275	0.0074709
30	27	TM	0.473487	0.017576
30	28	TM	0.49374	0.0367221
30	29	TM	0.532902	0.0747777
30	30	TM	0.605779	0.146548
30	31	TM	0.737928	0.27759
30	32	TM	0.948858	0.487413
30	33	TM	1.24076	0.778205
30	34	TM	1.59254	1.12888
30	35	TM	1.96628	1.50152
30	36	TM	2.32393	1.85806
30	37	TM	2.63823	2.17125
30	38	TM	2.88632	2.41823
30	39	TM	3.06971	2.60052
30	40	TM	3.17804	2.70774
31	1	TM	0.433696	0.00248732
31	2	TM	0.433593	0.00132334
31	3	TM	0.433872	0.000541129
31	4	TM	0.434263	-0.000128878
31	5	TM	0.435348	-0.000105655
31	6	TM	0.436356	-0.000159112
31	7	TM	0.437519	-5.71805e-05
31	8	TM	0.438469	-0.00016911
31	9	TM	0.440272	0.000573005
31	10	TM	0.440883	0.000121925
31	11	TM	0.442112	0.000289958
31	12	TM	0.443084	0.000200798
31	13	TM	0.444009	6.44896e-05
31	14	TM	0.445049	4.26821e-05
31	15	TM	0.445881	-0.00018652
31	16	TM	0.44667	-0.000458846
31	17	TM	0.448402	0.000211774
31	18	TM	0.448888	-0.000363492
31	19	TM	0.449747	-0.000566349
31	20	TM	0.45111	-0.000264205
31	21	TM	0.451344	-0.00109163
31	22	TM	0.452413	-0.00108456
31	23	TM	0.454429	-0.000129356
31	24	TM	0.455995	0.000374907
31	25	TM	0.459025	0.00234422
31	26	TM	0.464219	0.00647602
31	27	TM	0.473661	0.0148573
31	28	TM	0.489808	0.0299428
31	29	TM	0.520532	0.0596055
31	30	TM	0.581384	0.119396
31	31	TM	0.692962	0.229913
31	32	TM	0.877826	0.413715
31	33	TM	1.14732	0.682144
31	34	TM	1.48449	1.01825
31	35	TM	1.8597	1.39241
31	36	TM	2.23067	1.76232
31	37	TM	2.56108	2.09166
31	38	TM	2.83177	2.36129
31	39	TM	3.03674	2.5652
31	40	TM	3.1617	2.6891
32	1	TM	0.425896	0.00211437
32	2	TM	0.425981	0.00108354
32	3	TM	0.426264	0.000250329
32	4	TM	0.42735	0.000220024
32	5	TM	0.428804	0.000557032
32	6	TM	0.429397	3.35875e-05
32	7	TM	0.430401	-7.80187e-05
32	8	TM	0.431079	-0.000517242
32	9	TM	0.432658	-5.40506e-05
32	10	TM	0.433145	-0.000683323
32	11	TM	0.434051	-0.000893485
32	12	TM	0.435874	-0.000187376
32	13	TM	0.436892	-0.0002856
32	14	TM	0.438738	0.000443874
32	15	TM	0.44026	0.000849398
32	16	TM	0.441713	0.0011865
32	17	TM	0.442495	0.000851611
32	18	TM	0.442639	-0.00012012
32	19	TM	0.443164	-0.000711603
32	20	TM	0.444625	-0.000367234
32	21	TM	0.445489	-0.000619537
32	22	TM	0.446353	-0.000872078
32	23	TM	0.447709	-0.000631987
32	24	TM	0.449672	0.000214492
32	25	TM	0.451989	0.00141481
32	26	TM	0.45692	0.00522922
32	27	TM	0.465158	0.012351
32	28	TM	0.479475	0.0255518
32	29	TM	0.506311	0.0512714
32	30	TM	0.558162	0.102006
32	31	TM	0.654975	0.197703
32	32	TM	0.820783	0.362394
32	33	TM	1.0702	0.610698
32	34	TM	1.39491	0.934291
32	35	TM	1.76233	1.30059
32	36	TM	2.13296	1.6701
32	37	TM	2.47134	2.00737
32	38	TM	2.75585	2.29076
32	39	TM	2.97321	2.50701
32	40	TM	3.10691	2.63959
33	1	TM	0.423207	0.00159213
33	2	TM	0.423825	0.000992649
33	3	TM	0.424423	0.000372876
33	4	TM	0.425322	5.31524e-05
33	5	TM	0.426443	-4.32326e-05
33	6	TM	0.427635	-6.8539e-05
33	7	TM	0.429153	0.000231626
33	8	TM	0.430702	0.000562397
33	9	TM	0.431685	0.000327461
33	10	TM	0.432285	-0.000290047
33	11	TM	0.434047	0.00025399
33	12	TM	0.435708	0.000697713
33	13	TM	0.436571	0.000342852
33	14	TM	0.437133	-0.000313489
33	15	TM	0.437989	-0.000675055
33	16	TM	0.439725	-0.000156349
33	17	TM	0.440926	-0.000174056
33	18	TM	0.442058	-0.000259563
33	19	TM	0.442969	-0.000566114
33	20	TM	0.443167	-0.00158598
33	21	TM	0.444262	-0.0017083
33	22	TM	0.446415	-0.000773581
33	23	TM	0.448075	-0.00033117
33	24	TM	0.45013	0.000505973
33	25	TM	0.45138	0.000538155
33	26	TM	0.455119	0.00305928
33	27	TM	0.463094	0.00981698
33	28	TM	0.477484	0.0229884
33	29	TM	0.505743	0.0500298
33	30	TM	0.559041	0.10211
33	31	TM	0.658016	0.199868
33	32	TM	0.825504	0.366138
33	33	TM	1.07364	0.61306
33	34	TM	1.39303	0.931227
33	35	TM	1.75282	1.2898
33	36	TM	2.11194	1.64771
33	37	TM	2.43969	1.97423
33	38	TM	2.71288	2.2462
33	39	TM	2.91767	2.44978
33	40	TM	3.05107	2.58196
34	1	TM	0.42271	0.00324605
34	2	TM	0.422554	0.00195861
34	3	TM	0.42271	0.000983748
34	4	TM	0.423662	0.000803918
34	5	TM	0.424841	0.000851063
34	6	TM	0.425199	7.85552e-05
34	7	TM	0.42573	-0.000522381
34	8	TM	0.426819	-0.000565299
34	9	TM	0.428422	-9.29341e-05
34	10	TM	0.429666	1.88521e-05
34	11	TM	0.430646	-0.000132397
34	12	TM	0.431178	-0.000731545
34	13	TM	0.43242	-0.000620921
34	14	TM	0.433522	-0.000651024
34	15	TM	0.434767	-0.000537539
34	16	TM	0.435727	-0.000708934
34	17	TM	0.436452	-0.00111547
34	18	TM	0.438191	-0.000507296
34	19	TM	0.439378	-0.000451896
34	20	TM	0.441452	0.000490511
34	21	TM	0.445504	0.00341099
34	22	TM	0.451058	0.00783317
34	23	TM	0.46094	0.0165841
34	24	TM	0.479882	0.0343943
34	25	TM	0.516081	0.0694619
34	26	TM	0.585301	0.137551
34	27	TM	0.710954	0.262072
34	28	TM	0.915464	0.465451
34	29	TM	1.20329	0.752149
34	30	TM	1.55394	1.10166
34	31	TM	1.92947	1.47607
34	32	TM	2.29355	1.83901
34	33	TM	2.6064	2.15073
34	34	TM	2.85002	2.39321
34	35	TM	3.02854	2.57061
34	36	TM	3.15043	2.69136
34	37	TM	3.2298	2.76961
34	38	TM	3.27663	2.8153
34	39	TM	3.31205	2.84959
34	40	TM	3.33332	2.86973
35	1	TM	0.446206	0.00680509
35	2	TM	0.44613	0.00519984
35	3	TM	0.445379	0.00291963
35	4	TM	0.445743	0.00175519
35	5	TM	0.447221	0.00170475
35	6	TM	0.447905	0.000858988
35	7	TM	0.448929	0.000354816
35	8	TM	0.448981	-0.00112258
35	9	TM	0.450983	-0.000649116
35	10	TM	0.452191	-0.000970004
35	11	TM	0.452422	-0.00226829
35	12	TM	0.453241	-0.00297732
35	13	TM	0.454741	-0.00300621
35	14	TM	0.456626	-0.00265001
35	15	TM	0.459111	-0.0016945
35	16	TM	0.462031	-0.000303539
35	17	TM	0.464163	0.000299833
35	18	TM	0.466842	0.00145046
35	19	TM	0.468124	0.0012028
35	20	TM	0.46979	0.00134009
35	21	TM	0.473734	0.003755
35	22	TM	0.480095	0.0085878
35	23	TM	0.490225	0.0171892
35	24	TM	0.509197	0.0346323
35	25	TM	0.545558	0.069464
35	26	TM	0.614723	0.1371
35	27	TM	0.74003	0.260878
35	28	TM	0.945053	0.464372
35	29	TM	1.23842	0.756212
35	30	TM	1.60013	1.1164
35	31	TM	1.99	1.50473
35	32	TM	2.36464	1.87784
35	33	TM	2.69329	2.20496
35	34	TM	2.95849	2.46863
35	35	TM	3.15109	2.6597
35	36	TM	3.27975	2.78684
35	37	TM	3.36027	2.86583
35	38	TM	3.41034	2.91437
35	39	TM	3.44352	2.94602
35	40	TM	3.46471	2.96568
36	1	TM	0.462348	0.00153458
36	2	TM	0.463109	0.0010975
36	3	TM	0.464647	0.00143629
36	4	TM	0.465214	0.000804663
36	5	TM	0.466011	0.000403375
36	6	TM	0.467127	0.000321121
36	7	TM	0.467882	-0.000122517
36	8	TM	0.468372	-0.000831156
36	9	TM	0.469816	-0.00058636
36	10	TM	0.471331	-0.000269322
36	11	TM	0.472238	-0.000560968
36	12	TM	0.473485	-0.000512956
36	13	TM	0.474666	-0.000530092
36	14	TM	0.475785	-0.000609664
36	15	TM	0.477376	-0.000217734
36	16	TM	0.478416	-0.000375805
36	17	TM	0.47906	-0.000931201
36	18	TM	0.48031	-0.000879136
36	19	TM	0.482022	-0.000366
36	20	TM	0.484317	0.00073007
36	21	TM	0.487882	0.00309739
36	22	TM	0.493962	0.00797782
36	23	TM	0.504913	0.0177308
36	24	TM	0.524837	0.0364561
36	25	TM	0.563079	0.0734995
36	26	TM	0.635863	0.145085
36	27	TM	0.768073	0.276097
36	28	TM	0.981525	0.48835
36	29	TM	1.28409	0.789712
36	30	TM	1.65502	1.15944
36	31	TM	2.05296	1.55618
36	32	TM	2.44119	1.94322
36	33	TM	2.77865	2.27948
36	34	TM	3.04393	2.54357
36	35	TM	3.23621	2.73465
36	36	TM	3.36714	2.86437
36	37	TM	3.45084	2.94687
36	38	TM	3.50533	3.00017
36	39	TM	3.5383	3.03194
36	40	TM	3.55694	3.04938
37	1	EPCR	0.462022	0.00534634
37	2	EPCR	0.462228	0.00437304
37	3	EPCR	0.462589	0.00355409
37	4	EPCR	0.461825	0.0016107
37	5	EPCR	0.461923	0.000528744
37	6	EPCR	0.462758	0.000184574
37	7	EPCR	0.462977	-0.000776027
37	8	EPCR	0.46394	-0.00099294
37	9	EPCR	0.464334	-0.00177809
37	10	EPCR	0.465041	-0.00225074
37	11	EPCR	0.46659	-0.00188103
37	12	EPCR	0.469013	-0.000637299
37	13	EPCR	0.471116	0.000286114
37	14	EPCR	0.472427	0.000417053
37	15	EPCR	0.473099	-9.04932e-05
37	16	EPCR	0.474246	-0.000122752
37	17	EPCR	0.475261	-0.000287779
37	18	EPCR	0.476076	-0.000652185
37	19	EPCR	0.477322	-0.000585023
37	20	EPCR	0.478519	-0.000568286
37	21	EPCR	0.480128	-0.000138251
37	22	EPCR	0.48243	0.000983496
37	23	EPCR	0.485822	0.00319613
37	24	EPCR	0.493285	0.00948017
37	25	EPCR	0.506021	0.0210368
37	26	EPCR	0.529086	0.0429219
37	27	EPCR	0.573568	0.0862246
37	28	EPCR	0.658879	0.170355
37	29	EPCR	0.815054	0.325351
37	30	EPCR	1.07043	0.579549
37	31	EPCR	1.42578	0.933716
37	32	EPCR	1.84091	1.34767
37	33	EPCR	2.25186	1.75743
37	34	EPCR	2.60185	2.10625
37	35	EPCR	2.86372	2.36694
37	36	EPCR	3.04463	2.54667
37	37	EPCR	3.17504	2.6759
37	38	EPCR	3.2611	2.76079
37	39	EPCR	3.31604	2.81454
37	40	EPCR	3.34406	2.84138
38	1	EPCR	0.464833	0.000348327
38	2	EPCR	0.46547	3.12841e-05
38	3	EPCR	0.467229	0.000837312
38	4	EPCR	0.468341	0.000996212
38	5	EPCR	0.468312	1.34738e-05
38	6	EPCR	0.469152	-9.97214e-05
38	7	EPCR	0.470841	0.000636122
38	8	EPCR	0.471707	0.000548825
38	9	EPCR	0.471863	-0.000248543
38	10	EPCR	0.472927	-0.000137952
38	11	EPCR	0.473722	-0.000295762
38	12	EPCR	0.474847	-0.000124464
38	13	EPCR	0.475365	-0.000559733
38	14	EPCR	0.475791	-0.00108644
38	15	EPCR	0.47662	-0.00121087
38	16	EPCR	0.478213	-0.000571523
38	17	EPCR	0.479047	-0.000690143
38	18	EPCR	0.480139	-0.00055121
38	19	EPCR	0.480508	-0.00113615
38	20	EPCR	0.481797	-0.00080031
38	21	EPCR	0.483235	-0.000314985
38	22	EPCR	0.485598	0.00109463
38	23	EPCR	0.489158	0.00370122
38	24	EPCR	0.494893	0.00848321
38	25	EPCR	0.506895	0.0195313
38	26	EPCR	0.529394	0.0410768
38	27	EPCR	0.571572	0.0823016
38	28	EPCR	0.651774	0.161551
38	29	EPCR	0.798218	0.307041
38	30	EPCR	1.04188	0.549754
38	31	EPCR	1.39007	0.89699
38	32	EPCR	1.80207	1.30804
38	33	EPCR	2.21153	1.71655
38	34	EPCR	2.56404	2.0681
38	35	EPCR	2.8389	2.342
38	36	EPCR	3.03792	2.54007
38	37	EPCR	3.17565	2.67684
38	38	EPCR	3.26383	2.76408
38	39	EPCR	3.32653	2.82583
38	40	EPCR	3.35843	2.85677
39	1	EPCR	0.456992	-0.000420576
39	2	EPCR	0.456888	-0.00156274
39	3	EPCR	0.457413	-0.00207542
39	4	EPCR	0.459777	-0.000749599
39	5	EPCR	0.462239	0.000673976
39	6	EPCR	0.464472	0.00186924
39	7	EPCR	0.465409	0.00176807
39	8	EPCR	0.465588	0.000908873
39	9	EPCR	0.466636	0.000918775
39	10	EPCR	0.467415	0.000659831
39	11	EPCR	0.467924	0.000130579
39	12	EPCR	0.469238	0.000406288
39	13	EPCR	0.470016	0.00014639
39	14	EPCR	0.469973	-0.000934502
39	15	EPCR	0.470362	-0.00158389
39	16	EPCR	0.471389	-0.00159514
39	17	EPCR	0.472556	-0.00146639
39	18	EPCR	0.47359	-0.00147079
39	19	EPCR	0.474429	-0.00166933
39	20	EPCR	0.4759	-0.0012368
39	21	EPCR	0.477538	-0.000636542
39	22	EPCR	0.480253	0.00104014
39	23	EPCR	0.485147	0.00489625
39	24	EPCR	0.492	0.0107111
39	25	EPCR	0.504933	0.0226056
39	26	EPCR	0.529774	0.0464084
39	27	EPCR	0.577556	0.0931527
39	28	EPCR	0.667916	0.182474
39	29	EPCR	0.831847	0.345367
39	30	EPCR	1.0976	0.610078
39	31	EPCR	1.46329	0.974734
39	32	EPCR	1.88342	1.39382
39	33	EPCR	2.29302	1.80239
39	34	EPCR	2.63639	2.14472
39	35	EPCR	2.89137	2.39866
39	36	EPCR	3.0705	2.57675
39	37	EPCR	3.19383	2.69905
39	38	EPCR	3.27553	2.7797
39	39	EPCR	3.32968	2.83282
39	40	EPCR	3.3628	2.8649
40	1	EPCR	0.464216	0.00128664
40	2	EPCR	0.464625	0.000754835
40	3	EPCR	0.465194	0.000382447
40	4	EPCR	0.465871	0.000117973
40	5	EPCR	0.466424	-0.000269764
40	6	EPCR	0.467542	-9.26566e-05
40	7	EPCR	0.468968	0.00039207
40	8	EPCR	0.470126	0.000608873
40	9	EPCR	0.470943	0.000484709
40	10	EPCR	0.47192	0.000520076
40	11	EPCR	0.472698	0.00035693
40	12	EPCR	0.473432	0.000150004
40	13	EPCR	0.474198	-2.49738e-05
40	14	EPCR	0.474456	-0.000707873
40	15	EPCR	0.475443	-0.000662581
40	16	EPCR	0.476412	-0.000634724
40	17	EPCR	0.47715	-0.000837359
40	18	EPCR	0.478737	-0.000191938
40	19	EPCR	0.47912	-0.000749578
40	20	EPCR	0.479725	-0.00108546
40	21	EPCR	0.481066	-0.000685609
40	22	EPCR	0.481799	-0.000894352
40	23	EPCR	0.48326	-0.00037425
40	24	EPCR	0.485494	0.000918626
40	25	EPCR	0.488796	0.00327941
40	26	EPCR	0.493736	0.00727857
40	27	EPCR	0.505143	0.017744
40	28	EPCR	0.52494	0.0365996
40	29	EPCR	0.560687	0.0714055
40	30	EPCR	0.629657	0.139435
40	31	EPCR	0.758972	0.267809
40	32	EPCR	0.980779	0.488675
40	33	EPCR	1.30598	0.812931
40	34	EPCR	1.70621	1.21222
40	35	EPCR	2.11994	1.62502
40	36	EPCR	2.49104	1.99517
40	37	EPCR	2.78657	2.28976
40	38	EPCR	3.0068	2.50905
40	39	EPCR	3.15457	2.65587
40	40	EPCR	3.23581	2.73618
41	1	EPCR	0.473307	0.00093629
41	2	EPCR	0.473762	0.000390553
41	3	EPCR	0.474142	-0.000229928
41	4	EPCR	0.474684	-0.000687719
41	5	EPCR	0.475535	-0.00083786
41	6	EPCR	0.476624	-0.000749017
41	7	EPCR	0.478533	0.000158943
41	8	EPCR	0.480327	0.000952522
41	9	EPCR	0.482024	0.00164859
41	10	EPCR	0.482598	0.00122236
41	11	EPCR	0.483112	0.00073557
41	12	EPCR	0.483961	0.000584147
41	13	EPCR	0.484165	-0.000212705
41	14	EPCR	0.48472	-0.000657859
41	15	EPCR	0.485954	-0.000424325
41	16	EPCR	0.48706	-0.000318912
41	17	EPCR	0.48856	0.000180667
41	18	EPCR	0.489876	0.000496158
41	19	EPCR	0.490171	-0.000210244
41	20	EPCR	0.490497	-0.000884519
41	21	EPCR	0.490523	-0.00185932
41	22	EPCR	0.491967	-0.00141532
41	23	EPCR	0.493196	-0.00118721
41	24	EPCR	0.49594	0.000556167
41	25	EPCR	0.499524	0.00313982
41	26	EPCR	0.504346	0.00696075
41	27	EPCR	0.512985	0.0145992
41	28	EPCR	0.531731	0.0323452
41	29	EPCR	0.564118	0.063731
41	30	EPCR	0.626473	0.125085
41	31	EPCR	0.743923	0.241536
41	32	EPCR	0.949557	0.446169
41	33	EPCR	1.2603	0.755908
41	34	EPCR	1.65361	1.14822
41	35	EPCR	2.07152	1.56513
41	36	EPCR	2.45221	1.94482
41	37	EPCR	2.76086	2.25247
41	38	EPCR	2.99231	2.48292
41	39	EPCR	3.15643	2.64604
41	40	EPCR	3.25614	2.74474
42	1	EPCR	0.475956	0.00279315
42	2	EPCR	0.476109	0.00198784
42	3	EPCR	0.476274	0.00119448
42	4	EPCR	0.476287	0.000248709
42	5	EPCR	0.476347	-0.000649436
42	6	EPCR	0.478063	0.000108265
42	7	EPCR	0.479421	0.00050804
42	8	EPCR	0.480631	0.000759907
42	9	EPCR	0.481839	0.00101028
42	10	EPCR	0.481873	8.58519e-05
42	11	EPCR	0.482446	-0.000299455
42	12	EPCR	0.483043	-0.000660176
42	13	EPCR	0.483655	-0.00100659
42	14	EPCR	0.48502	-0.000599484
42	15	EPCR	0.486551	-2.75407e-05
42	16	EPCR	0.487082	-0.000454184
42	17	EPCR	0.488046	-0.000448306
42	18	EPCR	0.489171	-0.000281167
42	19	EPCR	0.489815	-0.000595754
42	20	EPCR	0.490087	-0.00128195
42	21	EPCR	0.490673	-0.00165378
42	22	EPCR	0.491857	-0.00142808
42	23	EPCR	0.494491	0.000247472
42	24	EPCR	0.496871	0.00166923
42	25	EPCR	0.499714	0.00355367
42	26	EPCR	0.505053	0.00793488
42	27	EPCR	0.514473	0.0163967
42	28	EPCR	0.533545	0.03451
42	29	EPCR	0.568653	0.0686599
42	30	EPCR	0.63604	0.135089
42	31	EPCR	0.76225	0.260341
42	32	EPCR	0.97953	0.476662
42	33	EPCR	1.30394	0.800115
42	34	EPCR	1.7109	1.20612
42	35	EPCR	2.14138	1.63564
42	36	EPCR	2.53152	2.02482
42	37	EPCR	2.84268	2.33502
42	38	EPCR	3.07204	2.56342
42	39	EPCR	3.23273	2.72315
42	40	EPCR	3.32755	2.81701
43	1	EPCR	0.474337	0.000500188
43	2	EPCR	0.474895	3.84123e-05
43	3	EPCR	0.475534	-0.000343403
43	4	EPCR	0.476933	3.47401e-05
43	5	EPCR	0.478028	0.000108632
43	6	EPCR	0.480061	0.001121
43	7	EPCR	0.480894	0.000934209
43	8	EPCR	0.481584	0.00060273
43	9	EPCR	0.482527	0.000525226
43	10	EPCR	0.483375	0.000353397
43	11	EPCR	0.484638	0.000595016
43	12	EPCR	0.484978	-8.52399e-05
43	13	EPCR	0.484979	-0.00110459
43	14	EPCR	0.486682	-0.000422489
43	15	EPCR	0.487529	-0.000596404
43	16	EPCR	0.488977	-0.000169325
43	17	EPCR	0.489289	-0.000877923
43	18	EPCR	0.48984	-0.00134757
43	19	EPCR	0.490375	-0.00183262
43	20	EPCR	0.491503	-0.00172514
43	21	EPCR	0.49299	-0.00125854
43	22	EPCR	0.494708	-0.000561871
43	23	EPCR	0.497062	0.000771556
43	24	EPCR	0.499321	0.00200968
43	25	EPCR	0.5016	0.00326893
43	26	EPCR	0.506968	0.00761569
43	27	EPCR	0.517741	0.0173684
43	28	EPCR	0.537234	0.035841
43	29	EPCR	0.573524	0.0711097
43	30	EPCR	0.644457	0.141023
43	31	EPCR	0.775493	0.271037
43	32	EPCR	0.999403	0.493927
43	33	EPCR	1.32713	0.82063
43	34	EPCR	1.72958	1.22207
43	35	EPCR	2.14894	1.6404
43	36	EPCR	2.52695	2.0174
43	37	EPCR	2.82841	2.31783
43	38	EPCR	3.0476	2.536
43	39	EPCR	3.20045	2.68783
43	40	EPCR	3.29632	2.78268
44	1	EPCR	0.469514	0.00224342
44	2	EPCR	0.469371	0.00120849
44	3	EPCR	0.469314	0.00025996
44	4	EPCR	0.469526	-0.000419665
44	5	EPCR	0.471146	0.000307915
44	6	EPCR	0.472683	0.000953837
44	7	EPCR	0.473442	0.00082019
44	8	EPCR	0.474309	0.000795948
44	9	EPCR	0.474557	0.000152562
44	10	EPCR	0.475337	4.03723e-05
44	11	EPCR	0.476	-0.000188791
44	12	EPCR	0.476699	-0.000380851
44	13	EPCR	0.477267	-0.000705024
44	14	EPCR	0.478327	-0.000537221
44	15	EPCR	0.479163	-0.000592279
44	16	EPCR	0.480263	-0.000384779
44	17	EPCR	0.48049	-0.00104912
44	18	EPCR	0.481583	-0.000847934
44	19	EPCR	0.482645	-0.000677567
44	20	EPCR	0.483896	-0.000318462
44	21	EPCR	0.485031	-7.57956e-05
44	22	EPCR	0.485808	-0.000189773
44	23	EPCR	0.486456	-0.000434046
44	24	EPCR	0.48833	0.000547957
44	25	EPCR	0.491596	0.00292256
44	26	EPCR	0.497225	0.00765981
44	27	EPCR	0.506278	0.0158213
44	28	EPCR	0.523986	0.032637
44	29	EPCR	0.558173	0.0659325
44	30	EPCR	0.624944	0.131812
44	31	EPCR	0.749624	0.2556
44	32	EPCR	0.960412	0.465496
44	33	EPCR	1.2747	0.778888
44	34	EPCR	1.66948	1.17278
44	35	EPCR	2.08625	1.58866
44	36	EPCR	2.46427	1.96579
44	37	EPCR	2.77007	2.2707
44	38	EPCR	2.99644	2.49618
44	39	EPCR	3.15701	2.65585
44	40	EPCR	3.25657	2.75452
45	1	EPCR	0.461488	0.00292356
45	2	EPCR	0.461405	0.00187361
45	3	EPCR	0.461228	0.000729746
45	4	EPCR	0.461337	-0.000127924
45	5	EPCR	0.462526	9.46508e-05
45	6	EPCR	0.463599	0.00020043
45	7	EPCR	0.463677	-0.000688503
45	8	EPCR	0.465167	-0.000165402
45	9	EPCR	0.466164	-0.000134784
45	10	EPCR	0.467746	0.000480615
45	11	EPCR	0.468847	0.000614617
45	12	EPCR	0.469619	0.000420436
45	13	EPCR	0.469799	-0.000366901
45	14	EPCR	0.470917	-0.000215762
45	15	EPCR	0.47214	4.05484e-05
45	16	EPCR	0.472911	-0.000154974
45	17	EPCR	0.474085	5.24016e-05
45	18	EPCR	0.474686	-0.000313858
45	19	EPCR	0.475327	-0.000638901
45	20	EPCR	0.476354	-0.000579345
45	21	EPCR	0.476668	-0.00123218
45	22	EPCR	0.477962	-0.00090405
45	23	EPCR	0.479968	0.000135198
45	24	EPCR	0.481457	0.00065657
45	25	EPCR	0.483864	0.00209737
45	26	EPCR	0.488998	0.0062642
45	27	EPCR	0.498592	0.0148918
45	28	EPCR	0.516392	0.0317251
45	29	EPCR	0.550486	0.0648523
45	30	EPCR	0.615023	0.128423
45	31	EPCR	0.73487	0.247302
45	32	EPCR	0.942263	0.453729
45	33	EPCR	1.25228	0.762774
45	34	EPCR	1.6409	1.15043
45	35	EPCR	2.051	1.55957
45	36	EPCR	2.4255	1.93309
45	37	EPCR	2.7277	2.23433
45	38	EPCR	2.95276	2.45843
45	39	EPCR	3.11403	2.61872
45	40	EPCR	3.20869	2.71242
46	1	EPCR	0.473738	0.00635133
46	2	EPCR	0.473034	0.00453851
46	3	EPCR	0.471432	0.00182816
46	4	EPCR	0.471338	0.000626352
46	5	EPCR	0.472167	0.000347251
46	6	EPCR	0.472783	-0.000144669
46	7	EPCR	0.473399	-0.000636976
46	8	EPCR	0.474837	-0.000307008
46	9	EPCR	0.475751	-0.000501053
46	10	EPCR	0.476897	-0.000463326
46	11	EPCR	0.478294	-0.000174991
46	12	EPCR	0.479793	0.000216251
46	13	EPCR	0.480472	-0.000212369
46	14	EPCR	0.48117	-0.000623405
46	15	EPCR	0.48288	-2.09237e-05
46	16	EPCR	0.483358	-0.000651037
46	17	EPCR	0.48408	-0.00103775
46	18	EPCR	0.4857	-0.000525068
46	19	EPCR	0.486844	-0.000489695
46	20	EPCR	0.488138	-0.000303284
46	21	EPCR	0.489099	-0.000451225
46	22	EPCR	0.491041	0.000382671
46	23	EPCR	0.494908	0.00314209
46	24	EPCR	0.500187	0.00731299
46	25	EPCR	0.509318	0.015335
46	26	EPCR	0.527568	0.0324769
46	27	EPCR	0.5626	0.0664016
46	28	EPCR	0.628608	0.131301
46	29	EPCR	0.752703	0.254287
46	30	EPCR	0.966864	0.467341
46	31	EPCR	1.2877	0.787068
46	32	EPCR	1.69027	1.18853
46	33	EPCR	2.11614	1.61329
46	34	EPCR	2.50211	1.99816
46	35	EPCR	2.81328	2.30821
46	36	EPCR	3.04561	2.53943
46	37	EPCR	3.20364	2.69636
46	38	EPCR	3.30834	2.79995
46	39	EPCR	3.37992	2.87042
46	40	EPCR	3.42169	2.91109
47	1	EPCR	0.487528	0.00311295
47	2	EPCR	0.487972	0.00244609
47	3	EPCR	0.488402	0.00176512
47	4	EPCR	0.487959	0.000210773
47	5	EPCR	0.488282	-0.000577657
47	6	EPCR	0.488771	-0.00119952
47	7	EPCR	0.490334	-0.000747579
47	8	EPCR	0.491977	-0.00021523
47	9	EPCR	0.493558	0.000254177
47	10	EPCR	0.495053	0.000638707
47	11	EPCR	0.495928	0.000402186
47	12	EPCR	0.496841	0.00020411
47	13	EPCR	0.497889	0.000141426
47	14	EPCR	0.499394	0.000535016
47	15	EPCR	0.500219	0.000249441
47	16	EPCR	0.500942	-0.000139221
47	17	EPCR	0.501562	-0.000630045
47	18	EPCR	0.502226	-0.00107754
47	19	EPCR	0.502809	-0.00160526
47	20	EPCR	0.5044	-0.00112548
47	21	EPCR	0.506001	-0.00063515
47	22	EPCR	0.508472	0.000724512
47	23	EPCR	0.511686	0.00282721
47	24	EPCR	0.517655	0.00768554
47	25	EPCR	0.527577	0.0164962
47	26	EPCR	0.546843	0.034651
47	27	EPCR	0.582778	0.0694754
47	28	EPCR	0.652434	0.13802
47	29	EPCR	0.781668	0.266143
47	30	EPCR	1.00223	0.485594
47	31	EPCR	1.32894	0.811188
47	32	EPCR	1.73673	1.21787
47	33	EPCR	2.16172	1.64175
47	34	EPCR	2.54081	2.01973
47	35	EPCR	2.84874	2.32655
47	36	EPCR	3.07511	2.5518
47	37	EPCR	3.23164	2.70722
47	38	EPCR	3.33717	2.81165
47	39	EPCR	3.40489	2.87825
47	40	EPCR	3.43916	2.91141
48	1	EPCR	0.487598	0.00464359
48	2	EPCR	0.487389	0.00320105
48	3	EPCR	0.487373	0.00195256
48	4	EPCR	0.487329	0.000674887
48	5	EPCR	0.48734	-0.000547203
48	6	EPCR	0.487502	-0.00161775
48	7	EPCR	0.488909	-0.00144357
48	8	EPCR	0.490324	-0.00126182
48	9	EPCR	0.492667	-0.000152025
48	10	EPCR	0.49462	0.000568729
48	11	EPCR	0.496519	0.00123435
48	12	EPCR	0.497664	0.00114627
48	13	EPCR	0.498479	0.000728752
48	14	EPCR	0.499384	0.000400315
48	15	EPCR	0.500051	-0.000166093
48	16	EPCR	0.500903	-0.000546386
48	17	EPCR	0.502466	-0.00021643
48	18	EPCR	0.503745	-0.000170967
48	19	EPCR	0.504289	-0.000859296
48	20	EPCR	0.505244	-0.00113778
48	21	EPCR	0.50645	-0.00116474
48	22	EPCR	0.50926	0.000411966
48	23	EPCR	0.512247	0.00216623
48	24	EPCR	0.518299	0.00698555
48	25	EPCR	0.529059	0.0165122
48	26	EPCR	0.548578	0.0347979
48	27	EPCR	0.586845	0.0718321
48	28	EPCR	0.65938	0.143135
48	29	EPCR	0.793391	0.275913
48	30	EPCR	1.0203	0.501591
48	31	EPCR	1.35188	0.831936
48	32	EPCR	1.75879	1.23761
48	33	EPCR	2.18244	1.66003
48	34	EPCR	2.56223	2.03859
48	35	EPCR	2.86535	2.34048
48	36	EPCR	3.08478	2.55867
48	37	EPCR	3.23876	2.71142
48	38	EPCR	3.3399	2.81132
48	39	EPCR	3.40414	2.87433
48	40	EPCR	3.44445	2.91341
49	1	ProteinS	0.655684	0.00188643
49	2	ProteinS	0.655716	0.00106947
49	3	ProteinS	0.655876	0.000379763
49	4	ProteinS	0.656076	-0.000270006
49	5	ProteinS	0.656597	-0.000598208
49	6	ProteinS	0.658469	0.000423814
49	7	ProteinS	0.659799	0.00090397
49	8	ProteinS	0.660405	0.000660824
49	9	ProteinS	0.66051	-8.32401e-05
49	10	ProteinS	0.661156	-0.000287405
49	11	ProteinS	0.662491	0.000197817
49	12	ProteinS	0.663009	-0.000133305
49	13	ProteinS	0.663986	-5.53188e-06
49	14	ProteinS	0.664912	6.99682e-05
49	15	ProteinS	0.665571	-0.00012007
49	16	ProteinS	0.666297	-0.000244127
49	17	ProteinS	0.666597	-0.000792747
49	18	ProteinS	0.667214	-0.00102558
49	19	ProteinS	0.668031	-0.00105868
49	20	ProteinS	0.669081	-0.000857951
49	21	ProteinS	0.670301	-0.000487587
49	22	ProteinS	0.672117	0.000479241
49	23	ProteinS	0.675337	0.00284904
49	24	ProteinS	0.681194	0.00785724
49	25	ProteinS	0.689783	0.0155967
49	26	ProteinS	0.708042	0.0330052
49	27	ProteinS	0.746488	0.0706017
49	28	ProteinS	0.820951	0.144215
49	29	ProteinS	0.955821	0.278236
49	30	ProteinS	1.17401	0.495577
49	31	ProteinS	1.47528	0.795992
49	32	ProteinS	1.83416	1.15402
49	33	ProteinS	2.21002	1.52903
49	34	ProteinS	2.56634	1.88451
49	35	ProteinS	2.88139	2.19871
49	36	ProteinS	3.1399	2.45637
49	37	ProteinS	3.34195	2.65757
49	38	ProteinS	3.49888	2.81365
49	39	ProteinS	3.61674	2.93066
49	40	ProteinS	3.68589	2.99896
50	1	ProteinS	0.642636	0.00469902
50	2	ProteinS	0.642548	0.0038037
50	3	ProteinS	0.64199	0.00243738
50	4	ProteinS	0.64206	0.00169911
50	5	ProteinS	0.641648	0.000479777
[truncated: 1,875 more rows]

## Sheet: Results
Block Type	Fast 96-Well Block (0.1mL)
Calibration Background is expired	Yes
Calibration Background performed on	2013-07-03 14:44:32 PM PDT
Calibration FAM is expired	Yes
Calibration FAM performed on	2013-07-02 22:39:43 PM PDT
Calibration NED is expired	Yes
Calibration NED performed on	2013-07-02 22:47:46 PM PDT
Calibration ROI is expired	Yes
Calibration ROI performed on	2013-07-02 22:02:00 PM PDT
Calibration ROX is expired	Yes
Calibration ROX performed on	2013-07-02 22:25:11 PM PDT
Calibration SYBR is expired	Yes
Calibration SYBR performed on	2013-07-02 22:56:02 PM PDT
Calibration TAMRA is expired	Yes
Calibration TAMRA performed on	2013-07-02 22:32:35 PM PDT
Calibration Uniformity is expired	Yes
Calibration Uniformity performed on	2013-07-02 22:16:44 PM PDT
Calibration VIC is expired	Yes
Calibration VIC performed on	2013-07-02 23:03:20 PM PDT
Chemistry	TAQMAN
Experiment Barcode
Experiment Comments
Experiment File Name	X:\SOM\ANES\Research\Lab Operations\Core - Molecular Biology\Service Requests - APOM Molecular Core\Hasan Mol Core Projects\Viia7 Data Files\Hasan CREB Mice PlateC.eds
Experiment Name	Hasan CREB Mice PlateC
Experiment Run End Time	2014-07-08 18:22:58 PM PDT
Experiment Type	Comparative Cт (ΔΔCт)
Experiment User Name	Jay Phillips
Instrument Name	278881956
Instrument Serial Number	278881956
Instrument Type	ViiA 7
Passive Reference	ROX
Quantification Cycle Method	Ct
Signal Smoothing On	false
Stage/ Cycle where Analysis is performed	Stage 2, Step 2
Well	Well Position	Omit	Sample Name	Target Name	Task	Reporter	Quencher	RQ	RQ Min	RQ Max	CT	Ct Mean	Ct SD	Quantity	Delta Ct Mean		Delta Ct SD	Delta Delta Ct	Automatic Ct Threshold	Ct Threshold	Automatic Baseline	Baseline Start	Baseline End	Efficiency	Comments	Custom1	Custom2	Custom3	Custom4	Custom5	Custom6	BADROX	HIGHSD	NOISE	SPIKE	CTFAIL
1	A1	FALSE	WT91	Vwf	UNKNOWN	FAM	NFQ-MGB	3.05418	2.68269	3.47711	26.218	26.1891	0.0574561		-2.87658	2.87658	0.116724	-1.61079	FALSE	0.2	TRUE	3	21	1								N	N	N	N	N
2	A2	FALSE	WT91	Vwf	UNKNOWN	FAM	NFQ-MGB	3.05418	2.68269	3.47711	26.123	26.1891	0.0574561		-2.87658	2.87658	0.116724	-1.61079	FALSE	0.2	TRUE	3	21	1								N	N	N	N	N
3	A3	FALSE	WT91	Vwf	UNKNOWN	FAM	NFQ-MGB	3.05418	2.68269	3.47711	26.227	26.1891	0.0574561		-2.87658	2.87658	0.116724	-1.61079	FALSE	0.2	TRUE	3	21	1								N	N	N	N	N
4	A4	FALSE	WT118	Vwf	UNKNOWN	FAM	NFQ-MGB	1	0.490422	2.03906	31.7	30.9634	0.639176		-1.2658	1.2658	0.641246	0	FALSE	0.2	TRUE	3	26	1								N	Y	N	N	N
5	A5	FALSE	WT118	Vwf	UNKNOWN	FAM	NFQ-MGB	1	0.490422	2.03906	30.559	30.9634	0.639176		-1.2658	1.2658	0.641246	0	FALSE	0.2	TRUE	3	25	1								N	Y	N	N	N
6	A6	FALSE	WT118	Vwf	UNKNOWN	FAM	NFQ-MGB	1	0.490422	2.03906	30.631	30.9634	0.639176		-1.2658	1.2658	0.641246	0	FALSE	0.2	TRUE	3	25	1								N	Y	N	N	N
7	A7	FALSE	WT133	Vwf	UNKNOWN	FAM	NFQ-MGB	0.920245	0.845877	1.00115	30.663	30.7355	0.0686792		-1.14589	1.14589	0.0758405	0.11991	FALSE	0.2	TRUE	3	25	1								N	N	N	N	N
8	A8	FALSE	WT133	Vwf	UNKNOWN	FAM	NFQ-MGB	0.920245	0.845877	1.00115	30.745	30.7355	0.0686792		-1.14589	1.14589	0.0758405	0.11991	FALSE	0.2	TRUE	3	25	1								N	N	N	N	N
9	A9	FALSE	WT133	Vwf	UNKNOWN	FAM	NFQ-MGB	0.920245	0.845877	1.00115	30.799	30.7355	0.0686792		-1.14589	1.14589	0.0758405	0.11991	FALSE	0.2	TRUE	3	25	1								N	N	N	N	N
10	A10	FALSE	WT222	Vwf	UNKNOWN	FAM	NFQ-MGB	4.66041	4.26651	5.09067	26.13	26.0814	0.0443535		-3.48625	3.48625	0.0794764	-2.22046	FALSE	0.2	TRUE	3	21	1								N	N	N	N	N
11	A11	FALSE	WT222	Vwf	UNKNOWN	FAM	NFQ-MGB	4.66041	4.26651	5.09067	26.044	26.0814	0.0443535		-3.48625	3.48625	0.0794764	-2.22046	FALSE	0.2	TRUE	3	21	1								N	N	N	N	N
12	A12	FALSE	WT222	Vwf	UNKNOWN	FAM	NFQ-MGB	4.66041	4.26651	5.09067	26.07	26.0814	0.0443535		-3.48625	3.48625	0.0794764	-2.22046	FALSE	0.2	TRUE	3	21	1								N	N	N	N	N
13	B1	FALSE	WT91	CD31	UNKNOWN	FAM	NFQ-MGB	1.06917	0.947879	1.20598	25.409	25.3889	0.0376911		-3.67679	3.67679	0.108369	-0.0964877	FALSE	0.2	TRUE	3	20	1								N	N	N	N	N
14	B2	FALSE	WT91	CD31	UNKNOWN	FAM	NFQ-MGB	1.06917	0.947879	1.20598	25.412	25.3889	0.0376911		-3.67679	3.67679	0.108369	-0.0964877	FALSE	0.2	TRUE	3	20	1								N	N	N	N	N
15	B3	FALSE	WT91	CD31	UNKNOWN	FAM	NFQ-MGB	1.06917	0.947879	1.20598	25.345	25.3889	0.0376911		-3.67679	3.67679	0.108369	-0.0964877	FALSE	0.2	TRUE	3	20	1								N	N	N	N	N
16	B4	FALSE	WT118	CD31	UNKNOWN	FAM	NFQ-MGB	1	0.888142	1.12595	28.554	28.6489	0.0935255		-3.5803	3.5803	0.106762	0	FALSE	0.2	TRUE	3	23	1								N	N	N	N	N
17	B5	FALSE	WT118	CD31	UNKNOWN	FAM	NFQ-MGB	1	0.888142	1.12595	28.652	28.6489	0.0935255		-3.5803	3.5803	0.106762	0	FALSE	0.2	TRUE	3	23	1								N	N	N	N	N
18	B6	FALSE	WT118	CD31	UNKNOWN	FAM	NFQ-MGB	1	0.888142	1.12595	28.741	28.6489	0.0935255		-3.5803	3.5803	0.106762	0	FALSE	0.2	TRUE	3	23	1								N	N	N	N	N
19	B7	FALSE	WT133	CD31	UNKNOWN	FAM	NFQ-MGB	0.636035	0.611324	0.661746	28.941	28.9539	0.0153966		-2.92748	2.92748	0.0356652	0.652821	FALSE	0.2	TRUE	3	24	1								N	N	N	N	N
20	B8	FALSE	WT133	CD31	UNKNOWN	FAM	NFQ-MGB	0.636035	0.611324	0.661746	28.971	28.9539	0.0153966		-2.92748	2.92748	0.0356652	0.652821	FALSE	0.2	TRUE	3	24	1								N	N	N	N	N
21	B9	FALSE	WT133	CD31	UNKNOWN	FAM	NFQ-MGB	0.636035	0.611324	0.661746	28.949	28.9539	0.0153966		-2.92748	2.92748	0.0356652	0.652821	FALSE	0.2	TRUE	3	23	1								N	N	N	N	N
22	B10	FALSE	WT222	CD31	UNKNOWN	FAM	NFQ-MGB	1.08489	0.998495	1.17876	25.91	25.8698	0.0350538		-3.69785	3.69785	0.0746862	-0.117548	FALSE	0.2	TRUE	3	21	1								N	N	N	N	N
23	B11	FALSE	WT222	CD31	UNKNOWN	FAM	NFQ-MGB	1.08489	0.998495	1.17876	25.852	25.8698	0.0350538		-3.69785	3.69785	0.0746862	-0.117548	FALSE	0.2	TRUE	3	20	1								N	N	N	N	N
24	B12	FALSE	WT222	CD31	UNKNOWN	FAM	NFQ-MGB	1.08489	0.998495	1.17876	25.847	25.8698	0.0350538		-3.69785	3.69785	0.0746862	-0.117548	FALSE	0.2	TRUE	3	20	1								N	N	N	N	N
25	C1	FALSE	WT91	TM	UNKNOWN	FAM	NFQ-MGB	2.29181	2.03944	2.5754	26.059	26.0619	0.0264901		-3.00378	3.00378	0.105	-1.19648	FALSE	0.2	TRUE	3	21	1								N	N	N	N	N
26	C2	FALSE	WT91	TM	UNKNOWN	FAM	NFQ-MGB	2.29181	2.03944	2.5754	26.037	26.0619	0.0264901		-3.00378	3.00378	0.105	-1.19648	FALSE	0.2	TRUE	3	21	1								N	N	N	N	N
27	C3	FALSE	WT91	TM	UNKNOWN	FAM	NFQ-MGB	2.29181	2.03944	2.5754	26.09	26.0619	0.0264901		-3.00378	3.00378	0.105	-1.19648	FALSE	0.2	TRUE	3	21	1								N	N	N	N	N
28	C4	FALSE	WT118	TM	UNKNOWN	FAM	NFQ-MGB	1	0.926592	1.07922	30.37	30.4219	0.0453581		-1.80729	1.80729	0.0686183	0	FALSE	0.2	TRUE	3	25	1								N	N	N	N	N
29	C5	FALSE	WT118	TM	UNKNOWN	FAM	NFQ-MGB	1	0.926592	1.07922	30.442	30.4219	0.0453581		-1.80729	1.80729	0.0686183	0	FALSE	0.2	TRUE	3	25	1								N	N	N	N	N
30	C6	FALSE	WT118	TM	UNKNOWN	FAM	NFQ-MGB	1	0.926592	1.07922	30.453	30.4219	0.0453581		-1.80729	1.80729	0.0686183	0	FALSE	0.2	TRUE	3	25	1								N	N	N	N	N
31	C7	FALSE	WT133	TM	UNKNOWN	FAM	NFQ-MGB	0.560962	0.488857	0.643704	30.77	30.9081	0.119575		-0.973271	0.973271	0.123827	0.834024	FALSE	0.2	TRUE	3	25	1								N	N	N	N	N
32	C8	FALSE	WT133	TM	UNKNOWN	FAM	NFQ-MGB	0.560962	0.488857	0.643704	30.986	30.9081	0.119575		-0.973271	0.973271	0.123827	0.834024	FALSE	0.2	TRUE	3	25	1								N	N	N	N	N
33	C9	FALSE	WT133	TM	UNKNOWN	FAM	NFQ-MGB	0.560962	0.488857	0.643704	30.967	30.9081	0.119575		-0.973271	0.973271	0.123827	0.834024	FALSE	0.2	TRUE	3	26	1								N	N	N	N	N
34	C10	FALSE	WT222	TM	UNKNOWN	FAM	NFQ-MGB	2.34684	2.14076	2.57276	26.553	26.5296	0.0499334		-3.03801	3.03801	0.08272	-1.23072	FALSE	0.2	TRUE	3	21	1								N	N	N	N	N
35	C11	FALSE	WT222	TM	UNKNOWN	FAM	NFQ-MGB	2.34684	2.14076	2.57276	26.564	26.5296	0.0499334		-3.03801	3.03801	0.08272	-1.23072	FALSE	0.2	TRUE	3	21	1								N	N	N	N	N
36	C12	FALSE	WT222	TM	UNKNOWN	FAM	NFQ-MGB	2.34684	2.14076	2.57276	26.472	26.5296	0.0499334		-3.03801	3.03801	0.08272	-1.23072	FALSE	0.2	TRUE	3	21	1								N	N	N	N	N
37	D1	FALSE	WT91	EPCR	UNKNOWN	FAM	NFQ-MGB	0.585043	0.500246	0.684212	28.22	28.2163	0.0976583		-0.849325	0.849325	0.140927	0.773387	FALSE	0.2	TRUE	3	23	1								N	N	N	N	N
38	D2	FALSE	WT91	EPCR	UNKNOWN	FAM	NFQ-MGB	0.585043	0.500246	0.684212	28.312	28.2163	0.0976583		-0.849325	0.849325	0.140927	0.773387	FALSE	0.2	TRUE	3	23	1								N	N	N	N	N
39	D3	FALSE	WT91	EPCR	UNKNOWN	FAM	NFQ-MGB	0.585043	0.500246	0.684212	28.117	28.2163	0.0976583		-0.849325	0.849325	0.140927	0.773387	FALSE	0.2	TRUE	3	23	1								N	N	N	N	N
40	D4	FALSE	WT118	EPCR	UNKNOWN	FAM	NFQ-MGB	1	0.895118	1.11717	30.534	30.6065	0.0853996		-1.62271	1.62271	0.0997206	0	FALSE	0.2	TRUE	3	25	1								N	N	N	N	N
41	D5	FALSE	WT118	EPCR	UNKNOWN	FAM	NFQ-MGB	1	0.895118	1.11717	30.701	30.6065	0.0853996		-1.62271	1.62271	0.0997206	0	FALSE	0.2	TRUE	3	25	1								N	N	N	N	N
42	D6	FALSE	WT118	EPCR	UNKNOWN	FAM	NFQ-MGB	1	0.895118	1.11717	30.584	30.6065	0.0853996		-1.62271	1.62271	0.0997206	0	FALSE	0.2	TRUE	3	25	1								N	N	N	N	N
43	D7	FALSE	WT133	EPCR	UNKNOWN	FAM	NFQ-MGB	0.790385	0.722759	0.864338	30.517	30.598	0.073793		-1.28334	1.28334	0.0805007	0.339373	FALSE	0.2	TRUE	3	25	1								N	N	N	N	N
44	D8	FALSE	WT133	EPCR	UNKNOWN	FAM	NFQ-MGB	0.790385	0.722759	0.864338	30.615	30.598	0.073793		-1.28334	1.28334	0.0805007	0.339373	FALSE	0.2	TRUE	3	25	1								N	N	N	N	N
45	D9	FALSE	WT133	EPCR	UNKNOWN	FAM	NFQ-MGB	0.790385	0.722759	0.864338	30.662	30.598	0.073793		-1.28334	1.28334	0.0805007	0.339373	FALSE	0.2	TRUE	3	25	1								N	N	N	N	N
46	D10	FALSE	WT222	EPCR	UNKNOWN	FAM	NFQ-MGB	0.655348	0.590906	0.726819	28.623	28.5546	0.0657989		-1.01304	1.01304	0.0931598	0.609666	FALSE	0.2	TRUE	3	23	1								N	N	N	N	N
47	D11	FALSE	WT222	EPCR	UNKNOWN	FAM	NFQ-MGB	0.655348	0.590906	0.726819	28.55	28.5546	0.0657989		-1.01304	1.01304	0.0931598	0.609666	FALSE	0.2	TRUE	3	23	1								N	N	N	N	N
48	D12	FALSE	WT222	EPCR	UNKNOWN	FAM	NFQ-MGB	0.655348	0.590906	0.726819	28.491	28.5546	0.0657989		-1.01304	1.01304	0.0931598	0.609666	FALSE	0.2	TRUE	3	23	1								N	N	N	N	N
49	E1	FALSE	WT91	ProteinS	UNKNOWN	FAM	NFQ-MGB	1.08	0.963421	1.21069	28.463	28.4676	0.0156673		-0.598029	0.598029	0.102804	-0.111031	FALSE	0.2	TRUE	3	23	1								N	N	N	N	N
50	E2	FALSE	WT91	ProteinS	UNKNOWN	FAM	NFQ-MGB	1.08	0.963421	1.21069	28.455	28.4676	0.0156673		-0.598029	0.598029	0.102804	-0.111031	FALSE	0.2	TRUE	3	23	1								N	N	N	N	N
51	E3	FALSE	WT91	ProteinS	UNKNOWN	FAM	NFQ-MGB	1.08	0.963421	1.21069	28.485	28.4676	0.0156673		-0.598029	0.598029	0.102804	-0.111031	FALSE	0.2	TRUE	3	23	1								N	N	N	N	N
52	E4	FALSE	WT118	ProteinS	UNKNOWN	FAM	NFQ-MGB	1	0.898897	1.11248	31.695	31.7422	0.0809402		-0.486998	0.486998	0.0959293	0	FALSE	0.2	TRUE	3	26	1								N	N	N	N	N
53	E5	FALSE	WT118	ProteinS	UNKNOWN	FAM	NFQ-MGB	1	0.898897	1.11248	31.836	31.7422	0.0809402		-0.486998	0.486998	0.0959293	0	FALSE	0.2	TRUE	3	27	1								N	N	N	N	N
54	E6	FALSE	WT118	ProteinS	UNKNOWN	FAM	NFQ-MGB	1	0.898897	1.11248	31.696	31.7422	0.0809402		-0.486998	0.486998	0.0959293	0	FALSE	0.2	TRUE	3	27	1								N	N	N	N	N
55	E7	FALSE	WT133	ProteinS	UNKNOWN	FAM	NFQ-MGB	0.649988	0.623222	0.677904	32.022	32.0159	0.019935		0.134516	-0.134516	0.0378465	0.621514	FALSE	0.2	TRUE	3	27	1								N	N	N	N	N
56	E8	FALSE	WT133	ProteinS	UNKNOWN	FAM	NFQ-MGB	0.649988	0.623222	0.677904	31.993	32.0159	0.019935		0.134516	-0.134516	0.0378465	0.621514	FALSE	0.2	TRUE	3	27	1								N	N	N	N	N
57	E9	FALSE	WT133	ProteinS	UNKNOWN	FAM	NFQ-MGB	0.649988	0.623222	0.677904	32.032	32.0159	0.019935		0.134516	-0.134516	0.0378465	0.621514	FALSE	0.2	TRUE	3	27	1								N	N	N	N	N
58	E10	FALSE	WT222	ProteinS	UNKNOWN	FAM	NFQ-MGB	1.12051	1.00301	1.25179	28.854	28.9165	0.0747819		-0.651157	0.651157	0.0997075	-0.164159	FALSE	0.2	TRUE	3	24	1								N	N	N	N	N
59	E11	FALSE	WT222	ProteinS	UNKNOWN	FAM	NFQ-MGB	1.12051	1.00301	1.25179	28.896	28.9165	0.0747819		-0.651157	0.651157	0.0997075	-0.164159	FALSE	0.2	TRUE	3	24	1								N	N	N	N	N
60	E12	FALSE	WT222	ProteinS	UNKNOWN	FAM	NFQ-MGB	1.12051	1.00301	1.25179	28.999	28.9165	0.0747819		-0.651157	0.651157	0.0997075	-0.164159	FALSE	0.2	TRUE	3	24	1								N	N	N	N	N
61	F1	FALSE	WT91	Polr2a	UNKNOWN	FAM	NFQ-MGB				29.079	29.0657	0.101603						FALSE	0.2	TRUE	3	24	1								N	N	N	N	N
62	F2	FALSE	WT91	Polr2a	UNKNOWN	FAM	NFQ-MGB				29.16	29.0657	0.101603						FALSE	0.2	TRUE	3	24	1								N	N	N	N	N
63	F3	FALSE	WT91	Polr2a	UNKNOWN	FAM	NFQ-MGB				28.958	29.0657	0.101603						FALSE	0.2	TRUE	3	24	1								N	N	N	N	N
64	F4	FALSE	WT118	Polr2a	UNKNOWN	FAM	NFQ-MGB				32.192	32.2292	0.051489						FALSE	0.2	TRUE	3	27	1								N	N	N	N	N
65	F5	FALSE	WT118	Polr2a	UNKNOWN	FAM	NFQ-MGB				32.208	32.2292	0.051489						FALSE	0.2	TRUE	3	27	1								N	N	N	N	N
66	F6	FALSE	WT118	Polr2a	UNKNOWN	FAM	NFQ-MGB				32.288	32.2292	0.051489						FALSE	0.2	TRUE	3	27	1								N	N	N	N	N
67	F7	FALSE	WT133	Polr2a	UNKNOWN	FAM	NFQ-MGB				31.881	31.8814	0.0321707						FALSE	0.2	TRUE	3	26	1								N	N	N	N	N
68	F8	FALSE	WT133	Polr2a	UNKNOWN	FAM	NFQ-MGB				31.914	31.8814	0.0321707						FALSE	0.2	TRUE	3	26	1								N	N	N	N	N
69	F9	FALSE	WT133	Polr2a	UNKNOWN	FAM	NFQ-MGB				31.849	31.8814	0.0321707						FALSE	0.2	TRUE	3	26	1								N	N	N	N	N
70	F10	FALSE	WT222	Polr2a	UNKNOWN	FAM	NFQ-MGB				29.628	29.5676	0.0659489						FALSE	0.2	TRUE	3	24	1								N	N	N	N	N
71	F11	FALSE	WT222	Polr2a	UNKNOWN	FAM	NFQ-MGB				29.578	29.5676	0.0659489						FALSE	0.2	TRUE	3	24	1								N	N	N	N	N
72	F12	FALSE	WT222	Polr2a	UNKNOWN	FAM	NFQ-MGB				29.497	29.5676	0.0659489						FALSE	0.2	TRUE	3	24	1								N	N	N	N	N
82	G10	FALSE	NTC	Vwf	UNKNOWN	FAM	NFQ-MGB				6.821	6.82148							FALSE	0.2	TRUE	3	5	1								N	N	N	N	N
83	G11	FALSE	NTC	TM	UNKNOWN	FAM	NFQ-MGB				Undetermined								FALSE	0.2	TRUE	3	31	1								N	N	N	N	Y
84	G12	FALSE	NTC	ProteinS	UNKNOWN	FAM	NFQ-MGB				33.73	33.7295							FALSE	0.2	TRUE	3	28	1								Y	N	N	N	N
94	H10	FALSE	NTC	CD31	UNKNOWN	FAM	NFQ-MGB				Undetermined								FALSE	0.2	TRUE	3	17	1								N	N	N	N	N
95	H11	FALSE	NTC	EPCR	UNKNOWN	FAM	NFQ-MGB				Undetermined								FALSE	0.2	TRUE	3	18	1								N	N	N	N	N
96	H12	FALSE	NTC	Polr2a	UNKNOWN	FAM	NFQ-MGB				Undetermined								FALSE	0.2	TRUE	3	10	1								N	N	Y	Y	N
Analysis Type	Singleplex
Endogenous Control	Polr2a
RQ Min/Max Confidence Level	95.0
Reference Sample	WT118
