# Supplementary material for: Endocardial Endothelial Dysfunction Progressively Disrupts Initially Anti then Pro-Thrombotic Pathways in Heart Failure Mice
Source: PLoS One. 2015 Nov 13;10(11):e0142940. doi: 10.1371/journal.pone.0142940 (PMC4643996; doi:10.1371/journal.pone.0142940)
Supplement: S7 Data — (XLSX) [file pone.0142940.s007.xlsx]

## Sheet: TM
TM
Protein	Area		GapDh	Area		Final Value		exptal/GAPDH * 100
Background	633.92		Background	869.749
WT33			WT33
MC111	178.113	-455.807	MC111	14186.4	13316.7	-0.0342283		1.25552
SC46	5183.58	4549.66	SC46	11744	10874.3	0.418388		44.1381
RC43	1926.52	1292.6	RC43	13929.8	13060.1	0.0989731		13.8301
WT36	3865.37	3231.45	WT36	12472.1	11602.4	0.278516		30.992
MC114	1589.72	955.799	MC114	15419.8	14550.1	0.0656903		10.3096
SC64	2912.18	2278.26	SC64	14234.2	13364.5	0.170471		20.4589
RC45	2443.1	1809.18	RC45	13364.3	12494.5	0.144798		18.2808
Background	46.121		Background	70.121				65.7734
WT49	371.092	324.971	WT49	12347.5	12277.4	0.0264691		3.00541
MC275	6929.99	6558.9	MC275	11388.6	11318.4	0.579488		60.8505
SC100	2528.56	2482.44	SC100	10476.4	10406.3	0.238552		24.1358
RC47	601.82	555.699	RC47	6732.75	6662.63	0.0834053		8.93869
WT53	568.749	522.628	WT53	4183.2	4113.07	0.127065		13.596
MC278	3176	3129.88	MC278	8885.15	8815.03	0.355062		35.7451
SC228	1854.1	1807.98	SC228	11793.3	11723.1	0.154223		15.7217
RC66	52.778	6.657	RC66	7446.97	7376.85	0.000902417		0.708717
Background	77.778		Background	42.121				184.654
WT63	1663.96	1586.18	WT63	9434.17	9392.05	5.92116		17.6376
MC247	5331.97	5254.2	MC247	14199.9	14157.8	2.69457		37.5493
SC153	4557.27	4479.49	SC153	12097.2	12055.1	2.69118		37.672
RC123	1711.22	1633.45	RC123	11680.4	11638.3	7.12497		14.6504
WT65	311.527	233.749	WT65	6427.75	6385.63	27.3183		4.84659
MC258	1103.1	1025.33	MC258	11434.5	11392.4	11.111		9.64715
SC162	1618.5	1540.72	SC162	12735.8	12693.7	8.2388		12.7082
RC151	650.012	572.234	RC151	12589.6	12547.4	21.9271		5.1631
SEV CR 0720 2012	2057			11831		0.173865		17.3865
WT 0720 2012	2884			12921		0.223203		22.3203
SEV CR 0507 2012	10421			9938		1.0486		104.86
WT 0507 2012	14087			11225		1.25497		125.497
SEV CR 2 0507 2012	9247			12169		0.759882		75.9882
WT 2 0507 2012	8979			10928		0.821651		82.1651
SEV CR 0504 2012	1824			11831		0.154171		15.4171
WT 0504 2012	6588			12921		0.509868		50.9868
SEV CR 0425 2012	9421			11831		0.796298		79.6298
WT 0425 2012	7284			12921		0.563733		56.3733
SEV CR 0312 2012	6615			1267		5.22099		522.099
WT 0312 2012	21189			1954		10.8439		1084.39

## Sheet: EPCR
EPCR
Protein	Area		GapDh	Area		Final Value
Background	577.113		Background	10.121				exptal/GAPDH * 100
WT33	4605.12	4028.01	WT33	3419.05	3408.93	1.1816		134.69
MC111	6499.27	5922.15	MC111	7011.87	7001.75	0.84581		92.6894
SC46	4902.27	4325.15	SC46	6032.71	6022.59	0.718155		81.2614
RC43	6961.63	6384.52	RC43	6248.39	6238.27	1.02344		111.415
WT36	2227.52	1650.4	WT36	2925.12	2915	0.566176		76.1512
MC114	1959.86	1382.75	MC114	6702.05	6691.92	0.206629		29.2427
SC64	2200.57	1623.46	SC64	6977.73	6967.61	0.233		31.537
RC45	6132.85	5555.74	RC45	6521.83	6511.71	0.853192		94.0357
Background	365.556		Background	2190.57				16.6877
WT49	9853.39	9487.83	WT49	11740.1	9549.57	0.993535		83.9291
MC275	2800.81	2435.26	MC275	13657.8	11467.2	0.212367		20.5071
SC100	1954.5	1588.94	SC100	7567.49	5376.92	0.295511		25.8275
RC47	13448.2	13082.7	RC47	11956.2	9765.67	1.33966		112.479
WT53	5870.78	5505.23	WT53	5874.56	3683.99	1.49436		99.9357
MC278	3935.59	3570.03	MC278	9363.9	7173.33	0.497681		42.0294
SC228	2877.81	2512.26	SC228	13055.9	10865.3	0.231218		22.0423
RC66	2164.45	1798.89	RC66	7619.15	5428.58	0.331374		28.408
Background	213.263		Background	188.95				112.867
WT63	2710.4	2497.13	WT63	5770.2	5581.25	2.23506		46.9724
MC247	5877.71	5664.45	MC247	10678.6	10489.6	1.85183		55.0422
SC153	5477.83	5264.57	SC153	8845.17	8656.22	1.64424		61.9302
RC123	4108.3	3895.03	RC123	5280.15	5091.2	1.3071		77.8065
WT65	4880.83	4667.57	WT65	4927.68	4738.73	1.01525		99.0493
MC258	1580.79	1367.53	MC258	4283.37	4094.42	2.99403		36.9053
SC162	9114.05	8900.78	SC162	5348.39	5159.44	0.579661		170.407
RC151	1508.69	1295.43	RC151	6967.58	6778.63	5.23274		21.653
SEV CR 0720 2012	4509			11831		0.381117		38.1117
WT 0720 2012	7700			12921		0.595929		59.5929
SEV CR 0507 2012	9845			9938		0.990642		99.0642
WT 0507 2012	15113			11225		1.34637		134.637
SEV CR 2 0507 2012	9395			12169		0.772044		77.2044
WT 2 0507 2012	15986			10928		1.46285		146.285
SEV CR 0504 2012	11129			11831		0.940664		94.0664
WT 0504 2012	16802			12921		1.30036		130.036
SEV CR 0503 2012	3173			11831		0.268194		26.8194
WT 0503 2012	6360			12921		0.492222		49.2222
SEV CR 0427 2012	1798			1267		1.4191		141.91
WT 0427 2012	6846			1954		3.50358		350.358

## Sheet: PrS
PrS
Protein	Area		GapDh	Area		Final Value
Background	525.849		Background	251.778				exptal/GAPDH * 100
WT33	1281.23	755.385	WT33	12305.9	12054.1	0.0626661		10.4115
WT36	2598.69	2072.84	WT36	13237.8	12986	0.159621		19.6309
MC111	8450.27	7924.42	MC111	13968.5	13716.7	0.577721		60.4953
MC114	5987.61	5461.76	MC114	13772.3	13520.6	0.40396		43.4756
RC43	28572	28046.2	RC43	13241.1	12989.3	2.15917		215.782
RC45	6469.53	5943.68	RC45	13676.3	13424.6	0.442747		47.3045
SC46	3262.12	2736.28	SC46	11122.3	10870.6	0.251714		29.3295
SC64	3923.88	3398.03	SC64	10809.3	10557.5	0.321859		36.301
Background	38.364		Background	36.364				105.5
WT49	11121.4	11083	WT49	13640.1	13603.7	0.814707		81.5347
WT53	6978.56	6940.2	WT53	8488.58	8452.22	0.82111		82.2111
MC275	3451.76	3413.4	MC275	10805.7	10769.4	0.316954		31.9438
MC278	8608.15	8569.78	MC278	13572.3	13536	0.633112		63.4242
RC47	13292.1	13253.8	RC47	15003.2	14966.8	0.885542		88.5953
RC66	2624.4	2586.03	RC66	8785.39	8749.02	0.29558		29.8723
SC100	2469.15	2430.79	SC100	14298.4	14262	0.170438		17.2688
SC228	6437.02	6398.66	SC228	15188.4	15152	0.422298		42.3813
Background	26.95		Background	103.536				26.0296
WT63	11206.1	11179.2	WT63	9597.29	9493.75	0.849236		116.763
WT65	5003.9	4976.95	WT65	7070.44	6966.9	1.39983		70.7722
MC247	9839.22	9812.27	MC247	12103.8	12000.3	1.22299		81.2903
MC258	7133.68	7106.73	MC258	9309.56	9206.02	1.2954		76.6275
RC123	11376.7	11349.8	RC123	11665.6	11562	1.0187		97.5237
RC151	9396.39	9369.44	RC151	11376.3	11272.8	1.20314		82.5963
SC153	4570.92	4543.97	SC153	9980.63	9877.09	2.17367		45.7979
SC162	3581.24	3554.29	SC162	12055	11951.5	3.36255		29.7075
