# Supplementary material for: Endocardial Endothelial Dysfunction Progressively Disrupts Initially Anti then Pro-Thrombotic Pathways in Heart Failure Mice
Source: PLoS One. 2015 Nov 13;10(11):e0142940. doi: 10.1371/journal.pone.0142940 (PMC4643996; doi:10.1371/journal.pone.0142940)
Supplement: S8 Data — (XLSX) [file pone.0142940.s008.xlsx]

## Sheet: Sheet1
Mouse	Gender	Age (weeks)	Weight before (g)	Weight after (g)	Weight Change (g)	Tail Length	Time stop (min)	Time start (min)	Time stop (min)	Time start (min)	Time stop (min)	Time start(min)	Time stop (min)	Total bleeding time (min)	Anesthetic initial (mL)	Anesthetic secondary (mL)	Initial saline weight (g)	Final saline weight (g)	Saline weight change		Mouse	Gender	Age (weeks)	total bleeding time (sec)		total bleed time * weight change
WT 1	Female	36	42.343	41.7435	0.5995		20:00:00							20:00:00	0.3	0.2					WT 1	Female	36	1200		719.4
CR 397	Female (pregnant)	8.5	49.9193	48.6578	1.2615		20:00:00							20:00:00	0.3	0.2					CR 397	Female (pregnant)	8.5	1200		1513.8
WT 396	Male	8.5	38.5744	38.4932	0.0812		03:51:00	05:52:00	07:20:00					05:32:00	0.2	0.2					WT 396	Male	8.5	332		26.9584
WT 342	Female	15.5	46.0923	44.9479	1.1444	8.6	20:00:00							20:00:00	0.25	0.15					WT 342	Female	15.5	1200		1373.28
MC 344	Female	15.5	39.5762	39.1748	0.4014	9	04:10:00	06:54:00	08:45:00					03:35:00	0.25	0.15					RC 344	Female	15.5	215		86.301
WT 356	Male	15.4	45.6603	44.8568	0.8035	8.7	03:15:00	05:14:00	05:47:00	08:41:00	10:22:00	11:04:00	12:33:00	06:58:00	0.3	0.2					WT 356	Male	15.4	418		335.863
MC 357	Male	15.4	48.8989	48.7872	0.1117	9	20:00:00							20:00:00	0.3	0.2					RC 357	Male	15.4	1200		134.04
WT 303	Female	33.1	39.597	39.5476	0.0494	8.6	02:45:00	04:32:00	05:40:00					03:53:00	0.3	0.2					WT 303	Female	33.1	233		11.5102
WT 304	Female	33.1	41.398	40.4136	0.9844	8.2	20:00:00							20:00:00	0.3	0.2					WT 304	Female	33.1	1200		1181.28
WT 369	Male	15.4	45.6749	44.1517	1.5232	9.4	20:00:00							20:00:00	0.3	0.2					WT 369	Male	15.4	1200		1827.84
MC 370	Male	15.4	48.4516	47.8729	0.5787	9	03:09:00	04:20:00	07:03:00					05:52:00	0.3	0.2					RC 370	Male	15.4	352		203.702
WT 359	Female	15.5	32.0774	32.0147	0.0627	8.6	10:27:00	15:45:00	18.07					12:49:00	0.2	0.2					WT 359	Female	15.5	769		48.2163
MC 363	Female	15.5	37.8581	37.1412	0.7169	8.55	19:02:00							19:02:00	0.2	0.2					RC 363	Female	15.5	1142		818.7
WT 348	Male	16	49.2277	47.8445	1.3832	9.1	20:00:00							20:00:00	0.3	0.2					WT 348	Male	16	1200		1659.84
RC 358	Male	16	46.0915	45.6017	0.4898	8.6	02:18:00	04:13:00	11:58:00					10:03:00	0.3	0.2					RC 358	Male	16	603		295.349
WT 424	Male	12.2	42.289	41.765	0.524	9.2	02:27:00	03:02:00	20:00:00					19:25:00	0.25	0.2					WT 424	Male	12.2	1165		610.46
SC 423	Male	12.2	66.5	65.1	1.4	9.3	20:00:00							20:00:00	0.3	0.2					SC 423	Male	12.2	1200		1680
WT 390	Female	12.5	36.4922	35.0834	1.4088	8.5	20:00:00							20:00:00	0.2	0.2	67.4	68.5	1.1		WT 390	Female	12.5	1200		1690.56
SC 388	Female	12.5	43.099	43.0655	0.0335	8.4	02:12:00							02:12:00	0.3	0.2	68	67.9	-0.1		SC 388	Female	12.5	132		4.422
WT 452	Female	10.1	31.5245	30.158	1.3665	8.6	06:50:00	07:30:00	09:29:00	10:38:00	20:00:00			18:01:00	0.2	0.2	68.5	69.6	1.1		WT 452	Female	10.1	1081		1477.19
SC 437	Female	10.1	45.695	45.1935	0.5015	9.1	20:00:00							20:00:00	0.3	0.2	67	67.2	0.2		SC 437	Female	10.1	1200		601.8
WT 371	Male	19.57	48.9287	48.928	0.0007	9.5	11:43:00							11:43:00	0.3	0.2	67.4	67.2	-0.2		WT 371	Male	19.57	703		0.4921
RC 368	Male	19.57	45.2555	45.176	0.0795	9.2	01:40:00	02:12:00	20:00:00					19:28:00	0.3	0.1	66.3	66.1	-0.2		RC 368	Male	19.57	1168		92.856
WT 383	Male	18.71	43.3007	43.178	0.1227	8.9	06:13:00	07:02:00	15:30:00	16:30:00	17:21:00	17:47:00	20:00:00	17:45:00	0.3	0.1	67.5	67.4	-0.1		WT 383	Male	18.71	1065		130.676
RC 382	Male	18.71	48.1411	47.7378	0.4033	9.1	17:00:00							17:00:00	0.3	0.2	65.9	66.2	0.3		RC 382	Male	18.71	1020		411.366
WT 347	Male	19.86	50.1329	49.3248	0.8081	9.5	20:00:00							20:00:00	0.3	0.2	66.9	67.8	0.9		WT 34	Male	19.86	1200		969.72
RC 349	Male	19.86	51.1675	50.0581	1.1094	9.4	20:00:00							20:00:00	0.3	0.2	70.1	70.9	0.8		RC 349	Male	19.86	1200		1331.28
