# Supplementary material for: Endocardial Endothelial Dysfunction Progressively Disrupts Initially Anti then Pro-Thrombotic Pathways in Heart Failure Mice
Source: PLoS One. 2015 Nov 13;10(11):e0142940. doi: 10.1371/journal.pone.0142940 (PMC4643996; doi:10.1371/journal.pone.0142940)
Supplement: S9 Data — (XLSX) [file pone.0142940.s009.xlsx]

## Sheet: ADP
Wildtype	HF	Early HF	Acute HF	Chronic HF
22	27.3	27.3	39	45.1
10.4	22.9	22.9	17.6	39.5
33	22.2	22.2	15	17
22.2	27.1	27.1	14.9	41.3
12.7	39			32.3
51.6	17.6			24.3
41.2	15
41.6	14.9
10.4
			15
			18
27			51
	15
	18
	51
	45.1
	39.5
	17
	41.3
	32.3
	24.3

## Sheet: Risto
Wildtype	HF	Early HF	Acute HF	Chronic HF
112				104
	164	164	51
211	192	192		115
354				96
			12.7	104
174	185	185
297	257	257
190	51		66
99			114
	12.7		201
			54
61			11
202	66		8
	114
	201
	54
	11
	8
	104
	115
	96
	104
