# Supplementary material for: Endocardial Endothelial Dysfunction Progressively Disrupts Initially Anti then Pro-Thrombotic Pathways in Heart Failure Mice
Source: PLoS One. 2015 Nov 13;10(11):e0142940. doi: 10.1371/journal.pone.0142940 (PMC4643996; doi:10.1371/journal.pone.0142940)
Supplement: S10 Data — (XLSX) [file pone.0142940.s010.xlsx]

## Sheet: Sheet1
718.4	4946	14.5249	8126	4849	167.581	6819	5709	119.443
3288	3665	89.7135	141	4041	3.48924	5441	5162	105.405	4539	3571	127.107
36.54	1578	2.31559	7873	4405	178.729	6467	3659	176.742	7442	4481	166.079
18.1	3864	0.468427	88.1	5513	1.59804	6846	2839	241.141	4760	3518	135.304
4123	4274	96.467	2047	5438	37.6425	1156	8441	13.6951	9689	2502	387.25
WT			MC			SC			RC
Plasma
vWF	GAPDH	% vWF/GAPDH	vWF	GAPDH	% vWF/GAPDH	vWF	GAPDH	% vWF/GAPDH	vWF	GAPDH	% vWF/GAPDH
