# Supplementary material for: Endocardial Endothelial Dysfunction Progressively Disrupts Initially Anti then Pro-Thrombotic Pathways in Heart Failure Mice
Source: PLoS One. 2015 Nov 13;10(11):e0142940. doi: 10.1371/journal.pone.0142940 (PMC4643996; doi:10.1371/journal.pone.0142940)
Supplement: S11 Data — (XLSX) [file pone.0142940.s011.xlsx]

## Sheet: Sheet1
Wildtype	HF	Early HF	Acute HF	Chronic HF
0.504	1.309	1.309	1.1825	0.3182
0.629			0.6743	0.7751
0.3962			0.8437	0.516
0.2127	0.8398	0.8398	0.6786	0.3864
	2.08	2.08	2.6337
			1.022
	2.2	2.2
	1.1825
	0.6743
	0.8437
	0.6786
	2.6337
	1.022
	0.3182
	0.7751
	0.516
	0.3864
